# Supplementary material for: Forest diversity effects on insect herbivores: do leaf traits matter?
Source: New Phytol. 2019 Jan 11;221(4):2250–60. doi: 10.1111/nph.15558 (PMC6590441; doi:10.1111/nph.15558)
Supplement: Supplementary file 1 — Dataset S1 Data used for this manuscript including raw data and associated metadata. [file NPH-221-2250-s001.xlsx]

## Sheet: METADATA
This spreadsheet provides the dataset used in the analysis of the manuscript Muiruri et al. “Forest diversity effects on insect herbivores: do leaf traits matter?” New Phytologist
Leaf chewing damage by insect herbivores and, the number of leaf galls, miners and rollers were assessed on Birch (Betula pendula) trees in the Satakunta Forest Diversity Experiment (www.sataforestdiversity.org) in the early and late summer of 2014.
Full details of data collection are supplied in the manuscript and metadata included below:
plotNo. – Plot identifier
treeNo. – Tree identifier
code – Unique tree identifier
area – One of the areas in the Satakunta experiment
season – Early or Late Summer
composition – Tree Species Composition within each plot given using the following species codes
	A - Black Alder, B - Silver Birch, L - Siberian Larch, P - Scots Pine, S - Norway Spruce
thinning – whether the plot was thinned or unthinned
plot.code – Treatment identifier replicated between areas
birch – The number of birch trees in each plot
totaltreeNo. – The total number of trees in each plot
hostdilution – The proportion of non-host trees in a plot (where birch trees are considered the only host of interest)
richness – Tree Species Richness
chewing – The mean percentage leaf area damaged by chewing insects per tree
rollers – The abundance of leaf rolls on a birch tree
miners – The abundance of leaf miners on a birch tree
galls – The abundance of leaf galls on a birch tree
Sixteen trait measurements for each leaf are also included for each tree:
Toughness – Leaf toughness (N)
Thickness – Leaf Thickness (cm)
per.water - Percentage water content
LDMC – Lead Dry Matter Content (g)
leafarea.cm2 – Leaf Area (cm2)
SLA – Specific Leaf Area (cm2/g)
tot.phenolics – Total phenolics (mg/g)
easily.oxidized – Easily oxidized phenolics (mg/g)
per.easily.oxidized – Easily oxidized phenolics as a % of total phenolics
ADF – % Acid Detergent Fibre
Lignin – % Lignin
N – Nitrogen as a % of leaf freeze-dried weight
C – Carbon as a % of leaf freeze-dried weight
cnratio – Carbon:Nitrogen Ratio
CT – Condensed Tannins as a % of dry matter
PPT – Protein Precipitation mg/g
Raw data for the above variables is included in the subsequent sheets
Please contact the authors for any additional details needed.
Evalyne Muiruri		evalyne.muiruri.2012@live.rhul.ac.uk

## Sheet: FULL DATASET
plotNo.	treeNo.	code	area	season	composition	thinning	treatmentcode	birch	totaltreeNo.	hostdilution	richness	chewing	rollers	miners	galls	toughness	thickness	per.water	LDMC	leafarea.cm2	SLA	tot.phenolics	easily.oxidized	per.easily.oxidized	ADF	Lignin	N	C	cnratio	CT	PPT
25	106	p250106	Area_1	Early	B	thinned	B . thinned	86	86	0	1	9.8375	0	4	0	0.1195	0.25095	55.4814	445.186	12.6534	130.332	36.3	12.2	0.3361	17.405	6.475	3.10548	47.6134	15.3321	7.212	34.4786
32	206	p320206	Area_1	Early	SB	thinned	SB . thinned	46	85	0.458824	2	2.1	4	9	94	0.108	0.25595	61.2988	387.012	11.0922	167.79	53.5	16.5	0.3084	18.9849	8.35982	3.23252	51.9245	16.0632	9.92233	39.98
25	207	p250207	Area_1	Early	B	thinned	B . thinned	86	86	0	1	3.1125	3	4	44	0.1835	0.27805	62.6428	373.572	14.4065	139.645	31.2	9.2	0.2949	18.174	6.35	3.00705	47.0052	15.6317	5.628	24.1242
28	208	p280208	Area_1	Early	PSB	unthinned	PSB . unthinned	55	139	0.604317	3	0.5875	0	1	50	0.1015	0.17865	62.4215	375.785	18.0258	180.073	33.2	11.6	0.3494	20.312	7.373	2.9436	47.8845	16.2673	5.814	24.8041
36	208	p360208	Area_1	Early	BA	unthinned	BA . unthinned	83	133	0.37594	2	1.5875	2	9	93	0.1105	0.17495	62.7465	372.535	19.0567	185.34	43.7	13.9	0.3181	17.563	6.775	2.83679	48.1947	16.9892	8.781	30.9453
36	210	p360210	Area_1	Early	BA	unthinned	BA . unthinned	83	133	0.37594	2	0.25	0	2	0	0.0865	0.1895	62.0938	379.062	9.87471	177.387	36	14	0.3889	18.6925	6.73264	2.98122	47.5508	15.9501	4.58645	19.7218
66	213	p660213	Area_2	Early	SB	unthinned	SB . unthinned	46	97	0.525773	2	1.2375	4	6	1	0.123	0.1623	58.2017	417.983	8.74768	128.494	43.2	13.5	0.3125	20.513	7.7	2.82708	48.9953	17.3307	7.073	36.4016
27	302	p270302	Area_1	Early	PSB	thinned	PSB . thinned	27	78	0.653846	3	2.1375	5	0	1	0.126	0.2251	57.8775	421.225	7.81773	154.48	44.3	12.9	0.2912	20.383	7.301	2.79469	48.2253	17.256	9.62	36.9957
7	302	p70302	Area_1	Early	LBA	unthinned	LBA . unthinned	51	117	0.564103	3	1.1125	3	5	64	0.0775	0.1993	63.1063	368.937	13.7305	176.67	38.5	12.9	0.3351	17.346	5.585	3.61023	49.432	13.6922	6.815	44.9801
66	303	p660303	Area_2	Early	SB	unthinned	SB . unthinned	46	97	0.525773	2	0.475	4	4	0	0.1155	0.16305	57.8066	421.934	10.0893	133.483	51.3	15.8	0.308	17.9124	6.99712	2.63429	49.1374	18.653	9.36875	30.4623
114	304	p1140304	Area_3	Early	B	thinned	B . thinned	82	82	0	1	2.725	0	4	0	0.1195	0.16515	59.6224	403.776	15.4767	141.304	33.2	11.6	0.3494	18.796	7.252	2.81068	47.2151	16.7984	7.195	27.851
25	304	p250304	Area_1	Early	B	thinned	B . thinned	86	86	0	1	0.6625	6	5	45	0.1535	0.2572	60.8174	391.826	13.7561	149.816	30.8	10	0.3247	17.31	6.315	3.00307	47.2637	15.7385	6.716	28.1031
84	304	p840304	Area_3	Early	PBA	unthinned	PBA . unthinned	48	109	0.559633	3	1.725	1	8	48	0.116	0.15035	58.9718	410.282	12.4818	168.374	35.6	9	0.2528	19.364	7.374	2.81723	47.7087	16.9346	6.249	22.2592
21	306	p210306	Area_1	Early	PLB	thinned	PLB . thinned	28	83	0.662651	3	1.4	3	5	21	0.06	0.18045	59.2019	407.981	12.8473	174.318	44	14	0.3182	18.8304	7.43508	2.71558	48.9116	18.0115	10.055	28.8794
7	306	p70306	Area_1	Early	LBA	unthinned	LBA . unthinned	51	117	0.564103	3	3.9125	2	5	71	0.089	0.21495	66.693	333.07	17.3337	184.105	38.7	13	0.3359	15.8578	6.34951	4.48539	55.5507	12.3848	8.6648	44.7718
88	306	p880306	Area_3	Early	SB	unthinned	SB . unthinned	75	138	0.456522	2	2.1125	1	0	12	0.1125	0.15925	62.8743	371.257	9.39087	167.667	34.5	9.4	0.2725	19.562	7.296	2.73476	47.6136	17.4105	4.715	17.1139
111	307	p1110307	Area_3	Early	PSB	thinned	PSB . thinned	33	87	0.62069	3	1.4125	4	2	19	0.1215	0.14505	56.9486	430.514	13.7064	145.854	45	14.2	0.3156	15.7766	5.57291	2.21277	48.652	21.987	9.9063	35.4835
68	307	p680307	Area_2	Early	PLB	unthinned	PLB . unthinned	36	98	0.632653	3	1.1375	4	5	2	0.14	0.1741	59.403	405.97	10.0606	143.111	39.7	13.1	0.33	20.276	7.422	2.82259	48.8454	17.3052	5.922	27.4017
79	307	p790307	Area_3	Early	LBA	thinned	LBA . thinned	30	83	0.638554	3	1.075	0	3	0	0.1045	0.1763	59.8697	401.303	9.2437	157.069	41.1	14.9	0.3625	19.381	7.324	3.02226	49.1348	16.2576	7.35	27.6158
22	308	p220308	Area_1	Early	PSLBA	thinned	PSLBA . thinned	17	80	0.7875	5	0.8	7	2	0	0.1295	0.2346	60.5332	394.668	15.3839	144.797	43.8	15.6	0.3562	17.188	6.134	2.83533	48.9532	17.2654	8.24	39.0681
68	309	p680309	Area_2	Early	PLB	unthinned	PLB . unthinned	36	98	0.632653	3	1.975	13	5	0	0.116	0.1585	62.2317	377.683	13.6528	146.245	45.4	12.7	0.2797	18.156	7.014	3.07045	49.3267	16.065	8.401	38.3176
22	310	p220310	Area_1	Early	PSLBA	thinned	PSLBA . thinned	17	80	0.7875	5	0.8	0	15	4	0.1145	0.23925	55.5471	444.529	9.9891	135.688	38.9	12.2	0.3136	19.204	7.556	2.86403	47.7555	16.6742	5.679	25.8076
37	310	p370310	Area_1	Early	PB	unthinned	PB . unthinned	86	122	0.295082	2	2.375	0	12	24	0.123	0.1958	58.2677	417.323	14.5648	138.102	36.9	9.5	0.2575	20.0439	6.84425	2.60973	47.6151	18.2452	7.90029	22.1975
99	310	p990310	Area_3	Early	PB	thinned	PB . thinned	52	78	0.333333	2	0.7625	2	11	13	0.129	0.16655	61.0354	389.646	10.3883	175.215	36.1	11.8	0.3269	19.553	6.553	2.86584	48.4954	16.9219	5.927	35.9345
113	311	p1130311	Area_3	Early	BA	thinned	BA . thinned	41	88	0.534091	2	3.925	2	8	0	0.1295	0.1953	60.2987	397.013	16.1561	204.456	39.6	12	0.303	18.032	6.855	3.22383	49.2551	15.2784	6.256	27.5727
88	311	p880311	Area_3	Early	SB	unthinned	SB . unthinned	75	138	0.456522	2	1.5875	4	3	38	0.094	0.1336	61.3901	386.099	16.3878	189.946	37.1	12.1	0.3261	18.624	6.862	2.53895	47.7831	18.82	6.222	31.759
109	402	p1090402	Area_3	Early	PBA	thinned	PBA . thinned	32	89	0.640449	3	0.7375	0	12	26	0.1195	0.1975	57.9223	420.777	13.7478	130.27	40.3	11.9	0.2953	13.4442	4.75354	2.81019	48.2127	17.1563	6.45295	21.7797
27	403	p270403	Area_1	Early	PSB	thinned	PSB . thinned	27	78	0.653846	3	4.2375	4	5	105	0.137	0.24345	58.7519	412.481	14.8591	129.504	50.3	17.8	0.3539	17.957	6.647	2.61213	47.4422	18.1622	9.882	38.7742
5	403	p50403	Area_1	Early	PBA	unthinned	PBA . unthinned	50	108	0.537037	3	2.8875	5	18	5	0.117	0.2076	63.6378	363.622	7.03318	175.519	31.9	9.4	0.2947	19.8994	7.73867	3.36996	49.0302	14.5492	4.96082	21.2108
15	404	p150404	Area_1	Early	PBA	thinned	PBA . thinned	33	85	0.611765	3	2.7	0	8	5	0.075	0.2413	56.3694	436.306	14.9276	107.981	36.6	12.1	0.3306	17.798	6.669	3.19033	47.5561	14.9063	6.928	22.3881
71	406	p710406	Area_2	Early	PBA	unthinned	PBA . unthinned	47	111	0.576577	3	2.95	1	3	0	0.1455	0.15575	61.1688	388.312	14.6231	151.274	34.9	11.8	0.3381	18.61	6.574	2.35176	47.4917	20.1941	5.175	21.5193
8	406	p80406	Area_1	Early	PB	thinned	PB . thinned	42	85	0.505882	2	5.875	3	1	58	0.078	0.1955	61.7099	382.901	14.7776	193.713	41.9	15.5	0.3699	19.984	6.834	2.68599	47.937	17.847	7.991	26.5338
84	406	p840406	Area_3	Early	PBA	unthinned	PBA . unthinned	48	109	0.559633	3	1.025	1	3	3	0.104	0.1648	60.1062	398.938	10.6032	167.347	39	11.4	0.2923	18.85	6.731	2.61137	47.7546	18.2872	6.572	27.8184
21	409	p210409	Area_1	Early	PLB	thinned	PLB . thinned	28	83	0.662651	3	1.2	1	2	0	0.079	0.2003	58.3027	416.973	10.4571	110.731	39.3	12.4	0.3155	19.3035	6.95447	3.17301	47.8842	15.0911	7.93743	37.2392
5	409	p50409	Area_1	Early	PBA	unthinned	PBA . unthinned	50	108	0.537037	3	0.8375	4	3	17	0.0895	0.17885	62.987	370.13	16.6173	185.806	34.7	9.9	0.2853	19.146	6.98	3.21034	47.8523	14.9057	5.949	24.8233
18	410	p180410	Area_1	Early	PSLBA	unthinned	PSLBA . unthinned	34	121	0.719008	5	2.35	2	7	61	0.1205	0.18765	61.9684	380.316	16.3474	167.755	36.2	14.2	0.3923	19.399	6.557	2.66848	46.2334	17.3257	8.244	42.0557
59	410	p590410	Area_2	Early	PB	thinned	PB . thinned	43	84	0.488095	2	1.7	3	9	70	0.115	0.1652	62.168	378.32	14.4544	148.911	44	15.9	0.3614	19.549	7.631	2.51302	48.1664	19.1667	8.292	33.9862
79	410	p790410	Area_3	Early	LBA	thinned	LBA . thinned	30	83	0.638554	3	0.7	2	3	21	0.0945	0.1513	57.8368	421.632	13.9685	162.964	41.4	11.4	0.2754	19.163	6.707	2.89034	48.2606	16.6972	6.273	32.0451
8	410	p80410	Area_1	Early	PB	thinned	PB . thinned	42	85	0.505882	2	6.1	5	5	72	0.076	0.1917	59.4726	405.274	13.4788	176.728	47.3	16	0.3383	16.9463	6.80607	3.06354	48.8869	15.9576	9.66377	45.2346
21	412	p210412	Area_1	Early	PLB	thinned	PLB . thinned	28	83	0.662651	3	0.5125	2	3	32	0.076	0.19925	57.0841	429.159	11.7604	142.777	36.5	12.4	0.3397	17.661	6.886	3.05701	48.2115	15.7708	7.233	44.6478
104	504	p1040504	Area_3	Early	LBA	unthinned	LBA . unthinned	42	98	0.571429	3	1.2375	2	6	70	0.1075	0.16115	58.3313	416.687	9.25486	143.263	27.9	8.5	0.3047	19.75	7.286	3.12184	47.661	15.267	3.757	16.9493
114	505	p1140505	Area_3	Early	B	thinned	B . thinned	82	82	0	1	2.2125	1	9	0	0.122	0.17365	56.4585	435.415	10.9572	131.74	34	11.5	0.3382	19.037	6.933	2.90403	47.1946	16.2514	5.756	29.3962
68	505	p680505	Area_2	Early	PLB	unthinned	PLB . unthinned	36	98	0.632653	3	1.225	3	5	1	0.1325	0.167	58.144	418.56	13.261	138.502	50.5	17.6	0.3485	18.738	7.118	2.46048	48.9471	19.8933	9.438	48.2135
78	505	p780505	Area_3	Early	PLB	thinned	PLB . thinned	31	75	0.586667	3	2.15	2	7	20	0.1165	0.17615	60.5505	394.495	11.8669	143.054	41.5	11.8	0.2843	16.884	6.627	3.15009	48.0958	15.2681	6.932	24.7347
111	506	p1110506	Area_3	Early	PSB	thinned	PSB . thinned	33	87	0.62069	3	3.4	0	5	3	0.1435	0.17615	60.4166	395.834	9.6894	143.337	38.7	14.9	0.385	18.81	6.807	2.39876	48.072	20.0403	5.49	32.7876
88	506	p880506	Area_3	Early	SB	unthinned	SB . unthinned	75	138	0.456522	2	1.5375	0	11	27	0.1395	0.1932	59.4759	405.241	10.6471	130.266	44.7	14.8	0.3311	17.813	6.733	2.50658	47.5174	18.9571	7.919	38.6792
106	507	p1060507	Area_3	Early	B	unthinned	B . unthinned	138	138	0	1	0.55	1	9	3	0.0995	0.1542	61.2101	387.899	12.3343	171.831	37.7	12.9	0.3422	18.656	7.171	2.72758	49.3799	18.1039	6.781	30.497
113	507	p1130507	Area_3	Early	BA	thinned	BA . thinned	41	88	0.534091	2	1.925	1	3	20	0.108	0.18305	59.4859	405.141	12.5926	106.79	33.3	11.2	0.3363	16.8283	6.78888	3.14416	49.3587	15.6985	5.86111	19.7989
2	507	p20507	Area_1	Early	PLB	unthinned	PLB . unthinned	56	137	0.591241	3	1.4	3	1	57	0.0765	0.1829	63.3008	366.992	12.239	168.27	31.9	9.5	0.2978	19.323	7.138	3.29772	47.3158	14.348	5.618	27.6805
51	507	p510507	Area_2	Early	B	thinned	B . thinned	84	84	0	1	1.3375	7	8	24	0.119	0.19985	60.5532	394.468	10.9703	142.057	49.1	15.9	0.3238	18.999	7.114	2.51556	49.0293	19.4904	9.356	37.4561
90	507	p900507	Area_3	Early	PB	unthinned	PB . unthinned	75	119	0.369748	2	2.6	1	7	58	0.118	0.16615	59.212	407.88	7.34056	151.845	41.4	14.5	0.3502	20.681	7.081	2.82714	48.2155	17.0545	5.585	29.1863
18	508	p180508	Area_1	Early	PSLBA	unthinned	PSLBA . unthinned	34	121	0.719008	5	1.1875	0	6	86	0.1045	0.18395	63.5253	364.747	8.70411	189.331	39.4	11.5	0.2919	18.518	6.762	2.69116	47.6356	17.7008	7.245	31.5598
2	508	p20508	Area_1	Early	PLB	unthinned	PLB . unthinned	56	137	0.591241	3	1.1875	0	6	16	0.0925	0.21025	62.9493	370.507	15.2969	172.435	37	12	0.3243	20.276	6.631	3.05209	46.6196	15.2747	7.367	32.5326
109	509	p1090509	Area_3	Early	PBA	thinned	PBA . thinned	32	89	0.640449	3	1.2375	0	5	28	0.14	0.22065	60.5902	394.098	10.5194	128.688	40.1	15.4	0.384	17.2	6.873	2.90875	48.769	16.7663	6.208	24.6094
71	509	p710509	Area_2	Early	PBA	unthinned	PBA . unthinned	47	111	0.576577	3	1.35	0	1	19	0.135	0.20025	59.8863	401.137	10.5781	133.325	44.4	10.9	0.2455	17.486	6.687	2.70172	47.9888	17.7623	6.507	29.3028
78	509	p780509	Area_3	Early	PLB	thinned	PLB . thinned	31	75	0.586667	3	1	4	7	0	0.0955	0.16875	57.4648	425.352	11.1501	130.092	49.7	15.3	0.3078	19.024	6.906	3.01082	49.2997	16.3742	8.323	40.5879
2	510	p20510	Area_1	Early	PLB	unthinned	PLB . unthinned	56	137	0.591241	3	1.4875	4	4	72	0.0695	0.1666	63.3628	366.372	14.5958	203.806	35.1	10.4	0.2963	15.3452	5.77996	3.46582	47.6387	13.7453	5.84397	38.3761
80	510	p800510	Area_3	Early	PSB	unthinned	PSB . unthinned	48	107	0.551402	3	1.6125	5	5	53	0.128	0.17315	61.2598	387.402	16.6925	140.39	51.9	18.2	0.3507	18.028	7.173	2.81341	47.7342	16.9667	10.471	46.2626
84	510	p840510	Area_3	Early	PBA	unthinned	PBA . unthinned	48	109	0.559633	3	2.3875	2	7	22	0.09	0.1252	62.837	371.63	10.0665	197.336	38.1	14.3	0.3753	17.846	7.424	2.63008	48.0958	18.2868	5.687	37.605
92	510	p920510	Area_3	Early	PSLBA	thinned	PSLBA . thinned	17	83	0.795181	5	2.7625	3	6	0	0.133	0.17755	56.363	436.37	9.72674	114.807	38.1	14.2	0.3727	17.893	7.204	2.35116	47.5304	20.2157	6.236	29.8194
100	511	p1000511	Area_3	Early	SB	thinned	SB . thinned	48	86	0.44186	2	0.275	3	3	1	0.1035	0.14645	57.2776	427.224	14.9902	140.305	51.2	19.5	0.3809	15.933	5.61294	2.45456	47.6642	19.4186	9.23078	27.4069
66	511	p660511	Area_2	Early	SB	unthinned	SB . unthinned	46	97	0.525773	2	2.7375	3	11	0	0.1375	0.1839	57.3769	426.231	16.5712	158.726	72.9	25.8	0.3539	19.5555	6.31324	2.47318	49.4653	20.0007	14.9561	69.6398
68	511	p680511	Area_2	Early	PLB	unthinned	PLB . unthinned	36	98	0.632653	3	1.8875	3	7	0	0.1265	0.17115	58.882	411.18	9.09704	128.756	45.6	13.2	0.2895	19.159	6.803	3.04745	48.9385	16.0588	7.548	32.8712
71	511	p710511	Area_2	Early	PBA	unthinned	PBA . unthinned	47	111	0.576577	3	0.45	0	4	11	0.122	0.16695	61.0175	389.825	7.78695	150.259	44.1	12.2	0.2766	18.746	7.225	2.54709	48.6141	19.0861	7.267	41.6203
14	512	p140512	Area_1	Early	BA	thinned	BA . thinned	50	90	0.444444	2	2.9375	3	2	45	0.0795	0.2122	60.2667	397.333	13.2694	148.018	37.6	11.2	0.2979	18.291	6.495	2.92474	47.9356	16.3897	5.22	27.6949
107	603	p1070603	Area_3	Early	BA	unthinned	BA . unthinned	74	131	0.435115	2	3.4875	2	9	7	0.1085	0.1539	59.8163	401.837	11.1239	168.577	43.4	13.6	0.3134	19.832	7.306	2.71942	49.7164	18.2819	6.537	35.0815
2	603	p20603	Area_1	Early	PLB	unthinned	PLB . unthinned	56	137	0.591241	3	1.8125	1	10	29	0.0605	0.1757	62.8967	371.033	9.82804	187.096	38.1	12.3	0.3228	19.693	7.288	3.21665	48.5057	15.0796	7.271	22.3243
70	603	p700603	Area_2	Early	B	unthinned	B . unthinned	88	88	0	1	1.075	1	9	5	0.1405	0.18315	59.357	406.43	15.447	116.132	54.8	18	0.3285	17.127	6.831	2.64569	48.0385	18.1573	11.777	50.6762
33	604	p330604	Area_1	Early	LBA	thinned	LBA . thinned	29	83	0.650602	3	0.9125	0	8	96	0.1045	0.1823	59.5244	404.756	10.0515	155.658	36	12.7	0.3528	18.06	6.958	3.26257	47.6552	14.6066	5.914	21.7913
79	605	p790605	Area_3	Early	LBA	thinned	LBA . thinned	30	83	0.638554	3	1.9125	2	4	9	0.1115	0.15345	59.2599	407.401	15.913	147.522	48.6	15.7	0.323	17.45	7.438	2.89069	48.6859	16.8423	9.85	40.9392
89	605	p890605	Area_3	Early	PLB	unthinned	PLB . unthinned	40	109	0.633028	3	2.6	3	7	9	0.136	0.16685	58.8206	411.794	12.5341	138.303	33.9	12.6	0.3717	18.068	7.095	2.05472	47.3159	23.0279	7.913	33.3971
100	606	p1000606	Area_3	Early	SB	thinned	SB . thinned	48	86	0.44186	2	0.3	5	2	44	0.1085	0.1608	60.0586	399.414	13.5384	155.298	37.2	14.1	0.379	18.593	7.114	2.82728	48.4195	17.1258	6.249	32.1168
33	606	p330606	Area_1	Early	LBA	thinned	LBA . thinned	29	83	0.650602	3	2.175	3	4	112	0.1015	0.18925	62.2574	377.426	9.88036	170.074	35.3	12.2	0.3456	20.984	7.022	3.05088	50.6411	16.5989	6.135	24.7795
51	606	p510606	Area_2	Early	B	thinned	B . thinned	84	84	0	1	4.275	2	3	50	0.121	0.2014	59.0517	409.483	9.90263	149.314	44.6	14.3	0.3206	22.1057	7.93133	2.57766	48.5869	18.8493	8.12605	33.2325
59	606	p590606	Area_2	Early	PB	thinned	PB . thinned	43	84	0.488095	2	2	7	16	25	0.139	0.18885	58.0341	419.659	12.1593	129.023	53.1	13.8	0.2599	19.65	7.361	2.33365	48.717	20.8759	9.423	43.5466
60	606	p600606	Area_2	Early	PSB	unthinned	PSB . unthinned	45	122	0.631148	3	1.375	4	3	40	0.143	0.16245	58.5931	414.069	8.40945	144.271	45.7	14.4	0.3151	20.356	7.418	2.47224	49.1017	19.8612	9.498	39.408
70	606	p700606	Area_2	Early	B	unthinned	B . unthinned	88	88	0	1	2.15	5	8	8	0.1175	0.15885	58.1662	418.338	13.15	127.638	34.6	8.8	0.2543	19.401	6.824	2.58931	48.3236	18.6628	6.108	28.9002
73	606	p730606	Area_2	Early	LBA	unthinned	LBA . unthinned	47	102	0.539216	3	0.75	4	6	3	0.1	0.153	59.6437	403.563	10.9322	154.195	46.1	12.2	0.2646	15.8031	7.56006	2.74906	47.9713	17.4501	6.82532	22.6309
101	607	p1010607	Area_3	Early	PSLBA	unthinned	PSLBA . unthinned	25	87	0.712644	5	1.55	2	6	2	0.1465	0.173	55.9736	440.264	11.7514	117.964	41.8	13.8	0.3301	18.245	7.168	2.69453	47.9118	17.7812	6.705	39.7698
107	607	p1070607	Area_3	Early	BA	unthinned	BA . unthinned	74	131	0.435115	2	0.2625	2	4	64	0.1075	0.14005	63.8306	361.694	11.8664	195.245	33.1	10	0.3021	18.794	7.169	2.97752	48.9969	16.4556	5.29	20.25
80	607	p800607	Area_3	Early	PSB	unthinned	PSB . unthinned	48	107	0.551402	3	0.5125	0	1	7	0.1195	0.15405	60.9178	390.822	11.504	165.651	32.9	11.3	0.3435	19.032	7.317	2.92195	48.2782	16.5226	4.84	27.428
89	607	p890607	Area_3	Early	PLB	unthinned	PLB . unthinned	40	109	0.633028	3	3.4875	0	4	78	0.103	0.1575	61.0907	389.093	14.4853	152.718	38.9	14	0.3599	17.298	6.693	2.66599	47.472	17.8065	6.233	29.1213
59	608	p590608	Area_2	Early	PB	thinned	PB . thinned	43	84	0.488095	2	1.175	0	4	5	0.1365	0.1835	60.7961	392.039	7.80175	132.384	37.5	10.2	0.272	20.9873	7.6223	2.27872	47.8028	20.9779	7.267	24.5813
73	608	p730608	Area_2	Early	LBA	unthinned	LBA . unthinned	47	102	0.539216	3	0.6375	1	2	0	0.1485	0.1765	59.9677	400.323	11.4762	142.86	34	10.3	0.3029	18.453	6.3	2.49197	47.0668	18.8874	5.443	31.6385
79	608	p790608	Area_3	Early	LBA	thinned	LBA . thinned	30	83	0.638554	3	2.25	0	3	0	0.0935	0.14465	58.0103	419.897	11.0249	158.803	51.4	16.5	0.321	16.756	6.19507	3.02493	49.2346	16.2763	9.7408	50.5946
99	608	p990608	Area_3	Early	PB	thinned	PB . thinned	52	78	0.333333	2	2.475	0	11	66	0.117	0.1515	61.2727	387.273	13.762	167.927	33	12.9	0.3909	19.263	6.66659	3.11245	47.723	15.3329	4.91932	15.5086
113	609	p1130609	Area_3	Early	BA	thinned	BA . thinned	41	88	0.534091	2	2.675	1	6	24	0.1085	0.18965	59.7984	402.016	12.8858	142.648	35.4	12.4	0.3503	17.8	6.762	3.44702	49.3119	14.3056	5.738	28.0361
14	609	p140609	Area_1	Early	BA	thinned	BA . thinned	50	90	0.444444	2	3.4125	2	9	0	0.0745	0.19405	60.895	391.05	13.8653	167.203	28.7	8.8	0.3066	19.426	6.649	3.19433	50.2036	15.7165	5.066	28.3202
51	609	p510609	Area_2	Early	B	thinned	B . thinned	84	84	0	1	1.7625	4	12	3	0.1135	0.20015	62.1845	378.155	10.9154	157.401	45.2	13.2	0.292	19.936	7.727	2.38765	48.1244	20.1556	9.157	41.0095
70	609	p700609	Area_2	Early	B	unthinned	B . unthinned	88	88	0	1	0.85	5	11	0	0.113	0.1659	62.1828	378.172	13.7818	152.785	47.5	16.5	0.3474	18.045	6.767	2.81327	48.5172	17.2458	8.814	42.22
89	609	p890609	Area_3	Early	PLB	unthinned	PLB . unthinned	40	109	0.633028	3	0.6375	2	5	78	0.119	0.15905	59.4888	405.112	15.6587	231.573	47.6	17	0.3571	18.769	6.747	2.53159	48.0446	18.978	7.637	34.2043
90	609	p900609	Area_3	Early	PB	unthinned	PB . unthinned	75	119	0.369748	2	3.0375	2	2	18	0.127	0.15855	58.1392	418.608	8.73532	152.749	38	11.5	0.3026	19.532	7.52	2.49944	47.7692	19.112	6.709	29.5571
101	610	p1010610	Area_3	Early	PSLBA	unthinned	PSLBA . unthinned	25	87	0.712644	5	0.1625	0	1	0	0.1565	0.1812	57.6629	423.371	12.3628	120.31	49.1	13.8	0.2811	16.805	6.904	2.67132	47.8547	17.9143	9.177	35.086
107	610	p1070610	Area_3	Early	BA	unthinned	BA . unthinned	74	131	0.435115	2	2.0625	3	8	52	0.1355	0.1604	62.5358	374.642	15.7666	174.281	41.5	14.2	0.3422	20.978	7.45485	2.70047	49.1916	18.2159	7.62884	17.9401
18	610	p180610	Area_1	Early	PSLBA	unthinned	PSLBA . unthinned	34	121	0.719008	5	3.1625	4	4	26	0.0785	0.16735	60.9535	390.465	15.9421	183.935	43.6	17.4	0.3991	14.9757	5.02357	2.81841	47.5817	16.8824	6.71055	36.2337
88	610	p880610	Area_3	Early	SB	unthinned	SB . unthinned	75	138	0.456522	2	0.3625	1	5	14	0.115	0.1671	60.7526	392.474	9.49172	158.85	42.5	12.6	0.2965	19.212	7.184	2.57206	47.6443	18.5238	6.877	32.9081
113	611	p1130611	Area_3	Early	BA	thinned	BA . thinned	41	88	0.534091	2	1.725	0	5	41	0.1345	0.1933	57.6237	423.763	8.50302	127.561	52.8	18.7	0.3542	17.283	6.451	2.73991	49.6628	18.1257	9.609	47.6609
8	702	p80702	Area_1	Early	PB	thinned	PB . thinned	42	85	0.505882	2	2.325	4	2	91	0.078	0.2003	63.3299	366.701	11.568	186.516	30.6	8.8	0.2876	20.051	6.9	3.20321	47.2713	14.7575	4.128	22.5484
104	703	p1040703	Area_3	Early	LBA	unthinned	LBA . unthinned	42	98	0.571429	3	1.15	2	8	63	0.1185	0.1625	60.4663	395.337	12.9559	154.625	32.3	10.8	0.3344	19.199	7.335	2.68267	47.8726	17.8451	4.043	23.8351
109	703	p1090703	Area_3	Early	PBA	thinned	PBA . thinned	32	89	0.640449	3	1.65	0	5	6	0.1415	0.19435	56.091	439.09	10.8645	122.116	49.7	17.8	0.3581	16.329	6.542	2.59083	48.8293	18.847	8.993	36.0725
111	703	p1110703	Area_3	Early	PSB	thinned	PSB . thinned	33	87	0.62069	3	1.675	0	18	1	0.1305	0.17445	58.4304	415.696	11.7867	130.135	41	15.2	0.3707	18.263	6.473	2.43421	48.6874	20.0014	6.834	31.2561
92	703	p920703	Area_3	Early	PSLBA	thinned	PSLBA . thinned	17	83	0.795181	5	0.6625	1	3	25	0.137	0.20525	59.9489	400.511	8.03817	129.655	43.8	14.4	0.3288	19.68	7.056	2.24585	48.2427	21.4808	7.203	33.1808
21	704	p210704	Area_1	Early	PLB	thinned	PLB . thinned	28	83	0.662651	3	1.7875	0	2	52	0.078	0.2181	61.5441	384.559	18.3535	250.187	38.4	11.9	0.3099	20.625	7.18	3.11549	47.7757	15.3349	7.079	30.1425
22	704	p220704	Area_1	Early	PSLBA	thinned	PSLBA . thinned	17	80	0.7875	5	0.7	1	5	0	0.1355	0.24225	58.0235	419.765	12.6548	123.927	43.2	14	0.3241	17.7031	6.61881	2.92327	48.0602	16.4405	8.40667	31.8859
66	704	p660704	Area_2	Early	SB	unthinned	SB . unthinned	46	97	0.525773	2	0.8125	2	7	0	0.1435	0.1717	52.4514	475.486	8.93674	114.811	49.8	15.9	0.3193	17.9196	7.60317	1.91673	48.5976	25.3544	8.70706	30.5993
100	705	p1000705	Area_3	Early	SB	thinned	SB . thinned	48	86	0.44186	2	1.625	4	5	58	0.1235	0.17185	56.1106	438.894	15.6246	137.89	53.5	18.6	0.3477	17.351	6.824	2.54503	48.1503	18.9194	9.141	43.5307
15	706	p150706	Area_1	Early	PBA	thinned	PBA . thinned	33	85	0.611765	3	0.8125	3	9	9	0.088	0.2424	58.2482	417.518	12.1356	133.914	44	17.6	0.4	18.6596	6.11804	3.00824	51.1558	17.0052	10.1981	33.0488
55	706	p550706	Area_2	Early	PLB	thinned	PLB . thinned	24	81	0.703704	3	3.9875	3	7	51	0.1135	0.18465	60.3138	396.862	13.3777	155.097	41.5	15.6	0.3759	18.785	7.252	2.30224	47.6442	20.6947	8.164	28.601
104	707	p1040707	Area_3	Early	LBA	unthinned	LBA . unthinned	42	98	0.571429	3	1.875	1	13	40	0.1175	0.1635	60.358	396.42	14.7232	147.147	44.2	15	0.3394	16.642	6.853	2.64246	48.2397	18.2556	7.391	27.7722
114	707	p1140707	Area_3	Early	B	thinned	B . thinned	82	82	0	1	2.95	2	10	61	0.118	0.1785	59.0884	409.116	12.7813	137.853	52.2	18.3	0.3506	18.308	7.384	2.72323	49.5882	18.2094	9.455	33.1316
60	707	p600707	Area_2	Early	PSB	unthinned	PSB . unthinned	45	122	0.631148	3	0.85	1	4	66	0.1165	0.1474	59.6694	403.306	9.26005	151.061	40.5	9.9	0.2444	18.664	7.085	2.5511	48.2793	18.9249	6.346	31.2451
70	707	p700707	Area_2	Early	B	unthinned	B . unthinned	88	88	0	1	2.375	3	9	0	0.1055	0.1482	59.4452	405.548	16.4935	138.12	48.1	14.8	0.3077	16.869	6.784	2.59772	48.0805	18.5087	8.775	31.5462
15	708	p150708	Area_1	Early	PBA	thinned	PBA . thinned	33	85	0.611765	3	0.85	1	5	41	0.0985	0.2432	59.0391	409.609	12.1222	134.499	49.1	17	0.3462	16.804	7.277	3.11486	51.7405	16.6109	9.544	52.5612
84	708	p840708	Area_3	Early	PBA	unthinned	PBA . unthinned	48	109	0.559633	3	0.9875	0	3	38	0.091	0.14605	63.3941	366.059	11.5474	190.311	36.3	14.3	0.3939	18.3152	7.2267	2.56559	46.7704	18.2299	6.85892	32.9696
21	709	p210709	Area_1	Early	PLB	thinned	PLB . thinned	28	83	0.662651	3	0.6125	0	3	0	0.077	0.2129	59.44	405.6	11.6455	140.13	40.5	12.2	0.3012	17.228	6.641	3.18384	50.5259	15.8695	8.018	26.7557
104	710	p1040710	Area_3	Early	LBA	unthinned	LBA . unthinned	42	98	0.571429	3	1.05	4	8	0	0.112	0.1596	59.1135	408.865	8.21744	150.455	39.3	14.3	0.3639	19.594	7.26	2.43917	49.0523	20.1103	6.257	29.7559
109	710	p1090710	Area_3	Early	PBA	thinned	PBA . thinned	32	89	0.640449	3	0.3875	1	4	45	0.1225	0.1634	58.3844	416.156	13.1988	139.113	45.3	15.7	0.3466	17.083	7.058	2.83198	49.6775	17.5416	7.309	35.9587
59	710	p590710	Area_2	Early	PB	thinned	PB . thinned	43	84	0.488095	2	0.95	3	8	7	0.109	0.16595	59.8926	401.074	11.4643	149.903	46.3	14.8	0.3197	18.968	7.14	2.51423	48.6302	19.342	7.619	39.4201
60	710	p600710	Area_2	Early	PSB	unthinned	PSB . unthinned	45	122	0.631148	3	1.175	2	4	0	0.147	0.20385	62.3174	376.826	9.45826	122.327	49.9	15.8	0.3166	19.922	7.211	2.48011	48.2544	19.4566	8.738	42.0476
27	711	p270711	Area_1	Early	PSB	thinned	PSB . thinned	27	78	0.653846	3	0.3	0	5	147	0.136	0.2228	58.7651	412.349	12.8975	165.161	39.5	10.6	0.2684	19.237	7.561	3.09945	48.5016	15.6485	6.623	26.438
5	712	p50712	Area_1	Early	PBA	unthinned	PBA . unthinned	50	108	0.537037	3	1.9125	7	11	15	0.1	0.1884	63.1186	368.814	13.0433	201.01	40.8	14.2	0.348	18.351	6.65	3.18511	47.3288	14.8594	7.306	22.3243
55	803	p550803	Area_2	Early	PLB	thinned	PLB . thinned	24	81	0.703704	3	2.6125	5	4	0	0.123	0.20325	61.9336	380.664	12.4797	165.793	44.4	14.2	0.3198	20.554	7.131	2.27738	47.8869	21.0272	8.2	42.9698
70	803	p700803	Area_2	Early	B	unthinned	B . unthinned	88	88	0	1	1.6625	5	7	1	0.1175	0.1417	58.5263	414.737	13.9554	143.903	64.5	20.8	0.3225	16.522	6.873	2.58919	49.5124	19.1227	11.722	53.3429
8	803	p80803	Area_1	Early	PB	thinned	PB . thinned	42	85	0.505882	2	4.0375	2	3	102	0.0695	0.2004	61.3093	386.907	12.3277	161.499	43.3	13	0.3002	18.0003	5.83296	3.17924	48.1482	15.1446	8.3923	52.1131
11	804	p110804	Area_1	Early	B	unthinned	B . unthinned	135	135	0	1	1.85	4	10	18	0.117	0.20095	58.811	411.89	9.81072	161.962	33	9	0.2727	21.289	7.252	3.16136	48.4461	15.3244	5.941	31.4583
7	804	p70804	Area_1	Early	LBA	unthinned	LBA . unthinned	51	117	0.564103	3	1.3875	0	4	83	0.0895	0.20055	62.5022	374.978	11.9165	168.928	38.3	9.6	0.2507	19.729	7.19	3.19327	48.4931	15.186	7.553	34.7529
106	805	p1060805	Area_3	Early	B	unthinned	B . unthinned	138	138	0	1	0.4875	0	5	55	0.1305	0.1771	62.3818	376.182	18.9805	165.147	43.5	13.4	0.308	18.505	7.067	2.59686	49.1003	18.9076	8.035	32.3033
33	805	p330805	Area_1	Early	LBA	thinned	LBA . thinned	29	83	0.650602	3	2.025	1	2	110	0.105	0.19555	63.7908	362.092	12.7952	176.645	36.7	11.7	0.3188	20.345	6.74	3.28274	48.3668	14.7336	7.12	26.1534
71	805	p710805	Area_2	Early	PBA	unthinned	PBA . unthinned	47	111	0.576577	3	0.4625	2	11	0	0.1445	0.1685	56.5688	434.312	9.9863	121.68	29.3	8.4	0.2867	18.748	6.419	2.67199	47.7171	17.8583	4.579	26.2575
90	805	p900805	Area_3	Early	PB	unthinned	PB . unthinned	75	119	0.369748	2	1.85	3	4	141	0.1115	0.14785	60.9914	390.086	7.70277	170.332	35	11	0.3143	20.537	7.283	2.8373	47.9142	16.8873	4.878	26.6582
92	805	p920805	Area_3	Early	PSLBA	thinned	PSLBA . thinned	17	83	0.795181	5	1.175	5	8	18	0.124	0.18215	58.765	412.35	12.5631	123.026	44.7	16	0.3579	18.5805	7.60317	2.64015	47.0391	17.8168	7.64176	41.7763
14	806	p140806	Area_1	Early	BA	thinned	BA . thinned	50	90	0.444444	2	2.3125	5	1	8	0.082	0.19495	56.683	433.17	19.5009	151.882	40.9	15.8	0.3863	14.977	5.805	2.84502	47.1215	16.5628	9.122	32.8067
71	806	p710806	Area_2	Early	PBA	unthinned	PBA . unthinned	47	111	0.576577	3	0.6875	3	4	0	0.1435	0.1767	58.8268	411.732	7.50873	144.587	46	12.6	0.2739	15.908	6.273	2.34978	47.5401	20.2317	7.249	42.5194
2	807	p20807	Area_1	Early	PLB	unthinned	PLB . unthinned	56	137	0.591241	3	1.5875	2	4	24	0.065	0.193	63.0669	369.331	8.95706	168.923	31.1	11.6	0.373	20.7264	7.19608	3.6302	48.7665	13.4335	4.81797	32.2684
25	808	p250808	Area_1	Early	B	thinned	B . thinned	86	86	0	1	3.325	1	11	59	0.1465	0.2568	58.5702	414.298	10.517	137.843	30.7	9.6	0.3127	18.809	6.696	3.00229	47.0305	15.6649	6.156	26.9506
37	808	p370808	Area_1	Early	PB	unthinned	PB . unthinned	86	122	0.295082	2	1.0625	1	2	40	0.083	0.1626	60.3041	396.959	13.2339	188.694	34	14.2	0.4176	17.2301	7.21188	2.94125	47.795	16.2499	5.46097	19.6944
55	808	p550808	Area_2	Early	PLB	thinned	PLB . thinned	24	81	0.703704	3	1.2125	3	8	0	0.142	0.22265	60.1816	398.184	6.13711	132.957	44.8	12.7	0.2835	19.856	7.623	2.49807	48.7828	19.5282	8.635	39.7395
100	809	p1000809	Area_3	Early	SB	thinned	SB . thinned	48	86	0.44186	2	1.45	0	0	2	0.126	0.1817	60.0393	399.607	9.11248	141.374	37.9	11.4	0.3008	18.444	7.345	3.15731	48.5177	15.3668	7.124	30.1145
36	811	p360811	Area_1	Early	BA	unthinned	BA . unthinned	83	133	0.37594	2	0.4625	1	4	132	0.093	0.18805	63.9962	360.038	10.6911	193.575	35.5	13.1	0.369	19.495	7.073	3.23083	48.5948	15.041	6.842	21.8689
37	811	p370811	Area_1	Early	PB	unthinned	PB . unthinned	86	122	0.295082	2	0.6375	2	3	27	0.091	0.187	64.4489	355.511	13.5722	195.246	31.6	11.1	0.3513	19.1426	6.10699	2.97824	47.8284	16.0593	4.91491	22.2875
78	811	p780811	Area_3	Early	PLB	thinned	PLB . thinned	31	75	0.586667	3	0.4375	1	3	49	0.103	0.13135	58.5924	414.076	14.6148	170.371	41.1	10.7	0.2603	18.681	7.458	3.01734	48.3886	16.0368	5.959	30.7504
11	902	p110902	Area_1	Early	B	unthinned	B . unthinned	135	135	0	1	1.1125	4	8	74	0.1135	0.1927	58.9778	410.222	12.0407	159.624	53.2	18.1	0.3402	19.7764	6.85679	2.94504	48.1906	16.3633	10.3242	33.1679
32	903	p320903	Area_1	Early	SB	thinned	SB . thinned	46	85	0.458824	2	1.2125	0	5	33	0.1435	0.216	61.8439	381.561	8.74422	173.795	38.5	11.8	0.3065	19.58	7.463	2.96449	48.9892	16.5253	7.768	30.1359
55	903	p550903	Area_2	Early	PLB	thinned	PLB . thinned	24	81	0.703704	3	1.9625	3	4	0	0.121	0.21855	63.2165	367.835	12.2469	151.356	42.3	13.3	0.3144	19.007	7.216	2.5134	48.2379	19.1923	7.437	33.944
28	904	p280904	Area_1	Early	PSB	unthinned	PSB . unthinned	55	139	0.604317	3	3.4625	1	3	23	0.1085	0.21135	62.0326	379.674	17.9286	159.208	37	12.2	0.3297	17.925	6.353	3.21693	47.4545	14.7515	6.943	27.7402
11	905	p110905	Area_1	Early	B	unthinned	B . unthinned	135	135	0	1	4.2375	3	4	39	0.1675	0.23505	59.9675	400.325	18.2467	140.187	43.7	13.6	0.3112	20.848	7.398	2.97625	47.5335	15.9709	9.426	39.3963
55	905	p550905	Area_2	Early	PLB	thinned	PLB . thinned	24	81	0.703704	3	3.525	0	6	0	0.1405	0.20715	60.6713	393.287	13.5162	140.226	38.3	11.2	0.2924	20.504	7.325	2.34927	47.352	20.156	6.055	25.931
80	905	p800905	Area_3	Early	PSB	unthinned	PSB . unthinned	48	107	0.551402	3	0.9875	5	5	136	0.098	0.13585	64.5745	354.255	14.2427	196.294	37.3	10.9	0.2922	17.728	7.257	3.0411	48.5253	15.9565	4.837	28.9621
101	906	p1010906	Area_3	Early	PSLBA	unthinned	PSLBA . unthinned	25	87	0.712644	5	1.5	1	4	16	0.1345	0.1793	59.9518	400.482	13.7905	138.377	35.9	11.6	0.3231	16.639	6.736	2.59903	46.8024	18.0076	5.294	18.0353
111	906	p1110906	Area_3	Early	PSB	thinned	PSB . thinned	33	87	0.62069	3	0.475	0	9	16	0.1215	0.1597	58.8392	411.608	9.61359	148.333	48.7	18.7	0.384	16.644	6.448	2.30919	49.0543	21.2431	8.082	48.2427
60	906	p600906	Area_2	Early	PSB	unthinned	PSB . unthinned	45	122	0.631148	3	2.8625	2	7	0	0.1545	0.18385	59.0073	409.927	7.89345	130.064	54	17.1	0.3167	21.4382	7.67372	2.09896	48.8432	23.2702	11.1417	46.4272
84	907	p840907	Area_3	Early	PBA	unthinned	PBA . unthinned	48	109	0.559633	3	0.4375	2	3	4	0.115	0.154188	63.1327	368.673	13.7286	162.718	32.5	10.5	0.3231	18.935	6.855	3.21468	47.8412	14.8821	4.268	24.3549
15	908	p150908	Area_1	Early	PBA	thinned	PBA . thinned	33	85	0.611765	3	1.1	1	6	36	0.112	0.2283	58.1556	418.444	14.875	157.085	38.3	15.4	0.4021	17.965	6.47	3.11496	47.6454	15.2957	6.795	32.3249
51	908	p510908	Area_2	Early	B	thinned	B . thinned	84	84	0	1	0.8625	7	8	10	0.1205	0.22105	63.0595	369.405	11.6882	149.884	38.8	11	0.2835	19.631	7.064	2.74317	48.0378	17.5118	6.875	28.267
106	909	p1060909	Area_3	Early	B	unthinned	B . unthinned	138	138	0	1	3.8125	2	14	31	0.115	0.1634	60.8234	391.766	13.1082	164.95	37.7	10.1	0.2679	19.661	7.037	2.8447	49.1855	17.2903	6.362	20.4247
33	909	p330909	Area_1	Early	LBA	thinned	LBA . thinned	29	83	0.650602	3	0.1875	3	4	22	0.091	0.18355	58.7992	412.008	10.3073	162.636	39.9	14.9	0.3734	18.454	6.806	3.16637	47.9327	15.1381	7.135	30.1277
80	909	p800909	Area_3	Early	PSB	unthinned	PSB . unthinned	48	107	0.551402	3	0.7125	1	3	70	0.1275	0.1529	61.8832	381.168	13.0609	149.669	44.1	16.3	0.3696	16.924	6.404	2.74579	47.7653	17.3958	8.243	38.1964
109	910	p1090910	Area_3	Early	PBA	thinned	PBA . thinned	32	89	0.640449	3	1.125	1	8	0	0.105	0.1622	58.1849	418.151	12.5787	148.532	48.2	14.2	0.2946	16.558	6.577	2.72935	49.7262	18.2191	8.11	42.2751
113	910	p1130910	Area_3	Early	BA	thinned	BA . thinned	41	88	0.534091	2	2.4375	4	3	3	0.1275	0.17575	58.0867	419.133	15.0022	141.661	48.4	15.6	0.3223	16.892	6.82	2.79185	49.5488	17.7477	8.889	33.1548
114	910	p1140910	Area_3	Early	B	thinned	B . thinned	82	82	0	1	3.6125	0	5	41	0.1255	0.17235	60.3712	396.288	10.582	135.094	45.6	17.1	0.375	18.596	6.771	2.67612	49.325	18.4316	8.026	48.3269
32	910	p320910	Area_1	Early	SB	thinned	SB . thinned	46	85	0.458824	2	0.6625	5	1	0	0.1365	0.2868	60.6283	393.717	12.7851	153.284	47.3	13	0.2748	17.7254	6.71616	2.65248	47.6927	17.9804	10.7261	30.5223
12	911	p120911	Area_1	Early	SB	unthinned	SB . unthinned	78	138	0.434783	2	0.4125	4	7	70	0.125	0.2171	60.8244	391.756	8.92683	146.037	43	12.9	0.3	19.908	6.534	2.88748	48.6895	16.8623	7.716	30.5954
36	912	p360912	Area_1	Early	BA	unthinned	BA . unthinned	83	133	0.37594	2	1.2625	4	5	7	0.108	0.2011	60.1338	398.662	10.9874	145.786	47.9	15.9	0.3319	18.5	7.063	2.78555	47.9001	17.1959	9.565	41.7982
28	1003	p281003	Area_1	Early	PSB	unthinned	PSB . unthinned	55	139	0.604317	3	1.5	3	1	94	0.117	0.19415	60.7241	392.759	13.9512	163.541	34.1	12.3	0.3607	18.426	6.758	2.88696	47.185	16.3442	6.078	28.2012
73	1003	p731003	Area_2	Early	LBA	unthinned	LBA . unthinned	47	102	0.539216	3	0.7375	2	6	26	0.1455	0.1843	60.6355	393.645	9.44631	133.316	43.4	14.4	0.3318	17.654	6.435	2.6607	48.1071	18.0806	7.207	33.9694
99	1003	p991003	Area_3	Early	PB	thinned	PB . thinned	52	78	0.333333	2	3.275	1	7	75	0.1095	0.14925	59.1107	408.893	13.9365	165.371	43	14.8	0.3442	17.641	7.116	2.75938	48.3224	17.5121	7.535	30.8577
107	1004	p1071004	Area_3	Early	BA	unthinned	BA . unthinned	74	131	0.435115	2	2.8875	2	6	44	0.1145	0.1764	64.5574	354.426	19.1029	213.242	42.1	13.4	0.3183	18.741	7.148	2.78237	49.1883	17.6785	7.207	25.9202
73	1004	p731004	Area_2	Early	LBA	unthinned	LBA . unthinned	47	102	0.539216	3	0.9375	3	6	42	0.134	0.158	60.6811	393.189	11.6174	144.953	44.6	12.8	0.287	18.348	7.15	2.29095	47.9334	20.923	7.478	29.6973
92	1004	p921004	Area_3	Early	PSLBA	thinned	PSLBA . thinned	17	83	0.795181	5	1.4375	3	3	0	0.1055	0.1691	57.646	423.54	12.4845	126.978	44.7	17.2	0.3848	16.727	6.502	2.65455	47.0301	17.7168	8.119	36.35
18	1005	p181005	Area_1	Early	PSLBA	unthinned	PSLBA . unthinned	34	121	0.719008	5	0.625	0	8	21	0.0915	0.18125	58.8637	411.363	8.97133	175.752	41	16.5	0.4024	18.9987	7.773	3.46104	54.5419	15.7588	7.66619	39.351
37	1005	p371005	Area_1	Early	PB	unthinned	PB . unthinned	86	122	0.295082	2	2.9625	1	6	45	0.0835	0.17075	62.612	373.88	11.1266	201.307	35.4	14	0.3955	18.91	6.535	3.02656	47.8059	15.7954	6.456	25.229
59	1005	p591005	Area_2	Early	PB	thinned	PB . thinned	43	84	0.488095	2	2.5625	6	6	13	0.1355	0.2075	61.6289	383.711	16.3864	148.389	42.6	13.9	0.3263	19.22	7.114	2.42518	47.6772	19.6592	7.803	33.8725
73	1005	p731005	Area_2	Early	LBA	unthinned	LBA . unthinned	47	102	0.539216	3	1.15	0	8	0	0.119	0.1737	60.5405	394.595	13.0058	145.577	30	9.4	0.3133	16.34	6.423	2.8258	47.2027	16.7042	4.699	25.9144
89	1005	p891005	Area_3	Early	PLB	unthinned	PLB . unthinned	40	109	0.633028	3	1.0375	1	5	9	0.1125	0.16505	61.3402	386.598	9.49336	151.398	33.4	11.9	0.3563	19.669	7.112	2.79031	47.3073	16.9541	4.865	24.0075
114	1006	p1141006	Area_3	Early	B	thinned	B . thinned	82	82	0	1	1.5125	0	6	105	0.1175	0.1781	61.278	387.22	10.1493	155.762	39.4	14.4	0.3655	20.413	7.312	2.68375	47.6935	17.7712	7.062	28.7607
22	1006	p221006	Area_1	Early	PSLBA	thinned	PSLBA . thinned	17	80	0.7875	5	1.1875	2	9	1	0.1015	0.22475	57.4998	425.002	12.8673	155.772	37.9	11.6	0.3061	17.879	6.906	3.00591	48.5229	16.1425	6.556	33.7931
51	1006	p511006	Area_2	Early	B	thinned	B . thinned	84	84	0	1	1.0625	2	7	30	0.1155	0.20725	60.8179	391.821	8.60852	142.175	39.7	12.8	0.3224	19.775	7	2.521	48.5551	19.2603	7.493	41.3405
78	1006	p781006	Area_3	Early	PLB	thinned	PLB . thinned	31	75	0.586667	3	0.575	1	4	0	0.1085	0.1759	60.1584	398.416	12.2497	148.037	44.6	14.7	0.3296	16.396	6.54	3.02706	47.9351	15.8355	8.097	38.5309
90	1006	p901006	Area_3	Early	PB	unthinned	PB . unthinned	75	119	0.369748	2	0.7375	4	4	104	0.0965	0.1231	62.2167	377.833	10.9195	202.64	32.6	12.6	0.3865	18.368	6.607	2.85753	47.9413	16.7772	4.472	19.394
99	1006	p991006	Area_3	Early	PB	thinned	PB . thinned	52	78	0.333333	2	2.3	4	0	32	0.121	0.1792	61.5955	384.045	15.7257	150.221	54.1	18.5	0.342	18.1699	6.72324	2.9134	48.1597	16.5304	9.64574	36.4652
107	1007	p1071007	Area_3	Early	BA	unthinned	BA . unthinned	74	131	0.435115	2	4.975	3	9	0	0.116	0.1612	64.5547	354.453	13.3718	185.187	34.2	13	0.3801	19.504	6.86	2.76764	48.9061	17.6707	5.862	24.1553
32	1007	p321007	Area_1	Early	SB	thinned	SB . thinned	46	85	0.458824	2	1.45	3	6	27	0.144	0.2589	60.9126	390.874	17.7994	159.669	38.9	12.3	0.3162	19.909	7.174	2.84758	48.169	16.9157	7.683	32.0015
33	1007	p331007	Area_1	Early	LBA	thinned	LBA . thinned	29	83	0.650602	3	3.8875	0	8	40	0.115	0.18225	60.3119	396.881	12.4069	159.296	29.1	10.5	0.3608	17.7559	6.96749	3.32949	47.4096	14.2393	4.03983	17.5475
60	1007	p601007	Area_2	Early	PSB	unthinned	PSB . unthinned	45	122	0.631148	3	1.925	2	8	0	0.112	0.1782	61.0849	389.151	9.69621	143.002	34.1	8.4	0.2463	22.24	7.58	2.51832	48.7819	19.3708	4.12972	22.852
11	1008	p111008	Area_1	Early	B	unthinned	B . unthinned	135	135	0	1	0.8125	3	19	72	0.1015	0.1877	60.2954	397.046	13.3929	150.982	41.4	14.2	0.343	19.488	7.601	2.84557	47.6419	16.7425	8.511	32.9267
111	1008	p1111008	Area_3	Early	PSB	thinned	PSB . thinned	33	87	0.62069	3	1.5	2	5	26	0.141	0.1719	58.2581	417.419	12.4435	133.349	49.4	20.3	0.4109	17.4	6.675	2.35648	49.5463	21.0255	8.106	40.5967
14	1008	p141008	Area_1	Early	BA	thinned	BA . thinned	50	90	0.444444	2	1.0875	1	5	15	0.079	0.22685	58.143	418.57	7.42439	138.735	40	14.5	0.3625	17.5458	6.11983	2.79854	48.3511	17.2772	6.57798	19.5071
18	1008	p181008	Area_1	Early	PSLBA	unthinned	PSLBA . unthinned	34	121	0.719008	5	2.9375	0	6	51	0.1075	0.1923	62.5861	374.139	12.9555	172.437	40.7	14.9	0.3661	18.4386	6.21801	2.98781	48.2095	16.1354	8.76507	24.0793
25	1008	p251008	Area_1	Early	B	thinned	B . thinned	86	86	0	1	4.0875	1	1	15	0.1325	0.25305	63.173	368.27	12.2152	180.07	36.5	11.1	0.3041	16.765	5.916	3.26591	47.0092	14.3939	5.786	38.6397
28	1008	p281008	Area_1	Early	PSB	unthinned	PSB . unthinned	55	139	0.604317	3	1.5125	0	3	59	0.101	0.18995	61.5182	384.818	9.03163	155.303	42.2	13.1	0.3104	18.971	7.209	2.77706	48.0381	17.2982	8.101	32.6457
5	1008	p51008	Area_1	Early	PBA	unthinned	PBA . unthinned	50	108	0.537037	3	1.5125	0	13	54	0.126	0.1943	62.0284	379.716	11.2662	159.216	36.5	12.6	0.3452	19.2465	6.73355	2.89242	47.2437	16.3336	7.33927	43.2304
66	1008	p661008	Area_2	Early	SB	unthinned	SB . unthinned	46	97	0.525773	2	1.825	5	10	0	0.092	0.1513	56.61	433.9	10.2414	118.412	65.9	16.9	0.2564	15.32	7.235	2.15349	49.0302	22.7678	12.9084	75.5586
78	1008	p781008	Area_3	Early	PLB	thinned	PLB . thinned	31	75	0.586667	3	2.0125	1	3	0	0.1145	0.15985	60.8179	391.821	14.4708	152.42	41.8	13.4	0.3206	17.876	6.576	3.07366	48.2271	15.6904	7.687	33.4284
88	1008	p881008	Area_3	Early	SB	unthinned	SB . unthinned	75	138	0.456522	2	1.85	2	7	3	0.1225	0.16355	59.7903	402.097	11.3184	144.602	36	12.4	0.3444	18.967	6.936	2.71943	47.3333	17.4056	5.876	28.7824
89	1008	p891008	Area_3	Early	PLB	unthinned	PLB . unthinned	40	109	0.633028	3	1.15	3	4	61	0.1255	0.1707	62.3301	376.699	8.31993	165.507	27.2	8.2	0.3015	19.794	7.22	2.83608	47.5265	16.7578	4.339	19.1061
99	1008	p991008	Area_3	Early	PB	thinned	PB . thinned	52	78	0.333333	2	1.425	2	10	28	0.1225	0.1588	61.7463	382.537	16.1482	174.461	49.8	19.8	0.3976	18.746	7.114	2.60939	47.9568	18.3786	9.382	39.5368
104	1009	p1041009	Area_3	Early	LBA	unthinned	LBA . unthinned	42	98	0.571429	3	0.825	1	5	14	0.1125	0.17005	60.6197	393.803	11.202	136.838	42.9	16.7	0.3893	17.514	7.096	2.63041	48.1148	18.2918	5.937	30.277
22	1009	p221009	Area_1	Early	PSLBA	thinned	PSLBA . thinned	17	80	0.7875	5	0.925	0	0	53	0.106	0.226	58.741	412.59	11.8653	151.487	34.7	11.4	0.3285	17.5458	6.89539	3.20545	47.1563	14.7113	5.42653	7.64355
79	1009	p791009	Area_3	Early	LBA	thinned	LBA . thinned	30	83	0.638554	3	0.375	1	6	1	0.1105	0.15895	59.7711	402.289	11.0654	151.632	45.7	14.6	0.3195	17.588	6.779	3.12395	48.1388	15.4096	7.486	26.1946
92	1009	p921009	Area_3	Early	PSLBA	thinned	PSLBA . thinned	17	83	0.795181	5	1.1	2	9	13	0.1385	0.15655	54.9614	450.386	14.4118	124.892	48.5	16.6	0.3423	17.922	6.897	2.5711	47.7454	18.5701	7.759	35.9805
7	1010	p71010	Area_1	Early	LBA	unthinned	LBA . unthinned	51	117	0.564103	3	1.9875	2	10	72	0.0745	0.1908	60.7503	392.497	18.4981	187.097	34.8	11.6	0.3333	16.39	5.812	3.24105	47.0908	14.5295	6.45	41.7837
8	1010	p81010	Area_1	Early	PB	thinned	PB . thinned	42	85	0.505882	2	1.225	0	0	95	0.088	0.21505	57.9883	420.117	10.8337	140.57	40.7	13.9	0.3415	19.636	6.95	2.84198	47.8546	16.8384	7.355	39.4344
90	1010	p901010	Area_3	Early	PB	unthinned	PB . unthinned	75	119	0.369748	2	1.65	1	3	62	0.1255	0.15775	61.8887	381.113	10.0049	169.322	42.7	15	0.3513	20.733	7.44	2.23916	47.9416	21.4105	7.651	29.5812
27	1011	p271011	Area_1	Early	PSB	thinned	PSB . thinned	27	78	0.653846	3	0.1875	0	4	40	0.095	0.1997	59.9196	400.804	11.7782	167.03	47.5	15.3	0.3221	18.01	6.69	2.80163	48.535	17.3238	8.86515	16.599
101	1104	p1011104	Area_3	Early	PSLBA	unthinned	PSLBA . unthinned	25	87	0.712644	5	0.775	1	8	2	0.1455	0.18995	59.8145	401.855	11.7255	128.724	41.6	12.1	0.2909	16.902	6.692	2.58889	47.323	18.2793	5.823	23.5484
106	1104	p1061104	Area_3	Early	B	unthinned	B . unthinned	138	138	0	1	0.575	0	9	16	0.0975	0.14595	61.5543	384.457	17.0297	184.04	40.4	11.9	0.2946	17.609	7.129	2.58365	48.7644	18.8743	7.551	28.4429
37	1104	p371104	Area_1	Early	PB	unthinned	PB . unthinned	86	122	0.295082	2	2.325	1	2	37	0.087	0.1789	62.8903	371.097	12.617	198.249	38.3	14.8	0.3864	18.931	6.919	2.98876	47.6543	15.9445	6.307	25.0678
12	1105	p121105	Area_1	Early	SB	unthinned	SB . unthinned	78	138	0.434783	2	2.6125	0	4	91	0.1125	0.20915	60.7348	392.652	9.98766	166.046	30	12	0.4	22.788	7.03669	3.15652	48.1908	15.267	4.71115	44.3094
101	1106	p1011106	Area_3	Early	PSLBA	unthinned	PSLBA . unthinned	25	87	0.712644	5	0.4625	0	3	71	0.116	0.15645	59.0447	409.553	11.3164	140.947	39.4	12	0.3046	17.337	6.955	2.658	47.5366	17.8844	6.513	34.6101
14	1106	p141106	Area_1	Early	BA	thinned	BA . thinned	50	90	0.444444	2	1.075	1	4	37	0.086	0.252	58.5469	414.531	8.00825	127.657	41.6	17.6	0.4231	14.9757	5.02357	2.73604	48.0375	17.5573	8.68804	26.4242
27	1106	p271106	Area_1	Early	PSB	thinned	PSB . thinned	27	78	0.653846	3	0.8125	0	2	16	0.099	0.21495	58.8027	411.973	11.4176	147.896	40.9	13.1	0.3203	18.492	6.591	2.78968	48.76	17.4787	8.166	48.55
7	1106	p71106	Area_1	Early	LBA	unthinned	LBA . unthinned	51	117	0.564103	3	2.8	2	3	60	0.0645	0.17165	64.2811	357.189	15.9797	205.704	32.5	8.8	0.2708	17.801	6.663	3.26513	48.01	14.7038	5.34	23.4457
11	1107	p111107	Area_1	Early	B	unthinned	B . unthinned	135	135	0	1	4.3375	2	6	45	0.1135	0.1852	60.514	394.86	16.4965	147.728	47.2	17.8	0.3771	18.911	7.357	3.6011	54.3523	15.0932	10.416	59.0409
15	1107	p151107	Area_1	Early	PBA	thinned	PBA . thinned	33	85	0.611765	3	1.625	2	3	8	0.09	0.22845	60.5712	394.288	14.3015	158.208	43.4	15.9	0.3664	18.035	6.389	2.73124	48.0088	17.5777	8.497	37.2786
5	1107	p51107	Area_1	Early	PBA	unthinned	PBA . unthinned	50	108	0.537037	3	1.275	6	8	6	0.081	0.16405	62.2725	377.275	19.3294	221.752	37.8	10.9	0.2884	18.0141	6.72361	3.1726	47.6234	15.0108	6.21865	42.2377
106	1108	p1061108	Area_3	Early	B	unthinned	B . unthinned	138	138	0	1	1.4625	1	5	16	0.116	0.162	62.6316	373.684	20.7556	168.234	38.6	12.8	0.3316	15.72	6.435	2.63528	48.486	18.3988	6.111	32.9272
68	1108	p681108	Area_2	Early	PLB	unthinned	PLB . unthinned	36	98	0.632653	3	1.6875	18	10	0	0.13	0.1507	58.7822	412.178	9.37794	141.07	55.6	18.7	0.3363	18.626	7.31	2.59039	49.0567	18.938	9.55	43.2435
36	1111	p361111	Area_1	Early	BA	unthinned	BA . unthinned	83	133	0.37594	2	0.5625	0	3	23	0.109	0.2054	59.8142	401.858	11.569	186.518	36.5	9.3	0.2548	19.552	7.094	3.02132	47.8156	15.8261	7.307	30.009
12	1112	p121112	Area_1	Early	SB	unthinned	SB . unthinned	78	138	0.434783	2	1.325	5	5	24	0.1245	0.20435	55.005	449.95	9.50745	137.389	39.4	15.4	0.3909	19.4515	6.74814	2.43399	46.8525	19.2492	7.22574	43.4064
32	1203	p321203	Area_1	Early	SB	thinned	SB . thinned	46	85	0.458824	2	0.75	0	4	8	0.202	0.1846	60.6178	393.822	13.4696	166.086	48.6	17.8	0.3663	17.165	6.512	2.46627	47.8572	19.4047	10.722	44.5317
12	1205	p121205	Area_1	Early	SB	unthinned	SB . unthinned	78	138	0.434783	2	2.575	6	7	158	0.111	0.2012	63.6827	363.173	14.9403	171.311	40.3	15.1	0.3747	19.292	6.966	3.15094	47.4639	15.0634	6.408	24.1673
12	1211	p121211	Area_1	Early	SB	unthinned	SB . unthinned	78	138	0.434783	2	1.775	2	4	7	0.117	0.21125	59.9973	400.027	9.47488	159.182	46.5	14.9	0.3204	17.9819	6.11804	2.6941	48.1176	17.8603	9.82936	60.3829
25	106	p250106	Area_1	Late	B	thinned	B . thinned	86	86	0	1	5.4875	4	5	4	0.1195	0.25095	55.4814	445.186	12.6534	130.332	36.3	12.2	0.3361	17.405	6.475	3.10548	47.6134	15.3321	7.212	34.4786
32	206	p320206	Area_1	Late	SB	thinned	SB . thinned	46	85	0.458824	2	2.6125	2	6	68	0.108	0.25595	61.2988	387.012	11.0922	167.79	53.5	16.5	0.3084	18.9849	8.35982	3.23252	51.9245	16.0632	9.92233	39.98
25	207	p250207	Area_1	Late	B	thinned	B . thinned	86	86	0	1	7.9375	3	4	33	0.1835	0.27805	62.6428	373.572	14.4065	139.645	31.2	9.2	0.2949	18.174	6.35	3.00705	47.0052	15.6317	5.628	24.1242
28	208	p280208	Area_1	Late	PSB	unthinned	PSB . unthinned	55	139	0.604317	3	0.6625	0	3	129	0.1015	0.17865	62.4215	375.785	18.0258	180.073	33.2	11.6	0.3494	20.312	7.373	2.9436	47.8845	16.2673	5.814	24.8041
36	208	p360208	Area_1	Late	BA	unthinned	BA . unthinned	83	133	0.37594	2	2.1125	3	4	120	0.1105	0.17495	62.7465	372.535	19.0567	185.34	43.7	13.9	0.3181	17.563	6.775	2.83679	48.1947	16.9892	8.781	30.9453
36	210	p360210	Area_1	Late	BA	unthinned	BA . unthinned	83	133	0.37594	2	1.1625	0	1	0	0.0865	0.1895	62.0938	379.062	9.87471	177.387	36	14	0.3889	18.6925	6.73264	2.98122	47.5508	15.9501	4.58645	19.7218
66	213	p660213	Area_2	Late	SB	unthinned	SB . unthinned	46	97	0.525773	2	1.5125	0	9	0	0.123	0.1623	58.2017	417.983	8.74768	128.494	43.2	13.5	0.3125	20.513	7.7	2.82708	48.9953	17.3307	7.073	36.4016
27	302	p270302	Area_1	Late	PSB	thinned	PSB . thinned	27	78	0.653846	3	2.1875	1	3	0	0.126	0.2251	57.8775	421.225	7.81773	154.48	44.3	12.9	0.2912	20.383	7.301	2.79469	48.2253	17.256	9.62	36.9957
7	302	p70302	Area_1	Late	LBA	unthinned	LBA . unthinned	51	117	0.564103	3	2.1125	3	2	105	0.0775	0.1993	63.1063	368.937	13.7305	176.67	38.5	12.9	0.3351	17.346	5.585	3.61023	49.432	13.6922	6.815	44.9801
66	303	p660303	Area_2	Late	SB	unthinned	SB . unthinned	46	97	0.525773	2	2.975	1	6	0	0.1155	0.16305	57.8066	421.934	10.0893	133.483	51.3	15.8	0.308	17.9124	6.99712	2.63429	49.1374	18.653	9.36875	30.4623
114	304	p1140304	Area_3	Late	B	thinned	B . thinned	82	82	0	1	2.3375	0	2	4	0.1195	0.16515	59.6224	403.776	15.4767	141.304	33.2	11.6	0.3494	18.796	7.252	2.81068	47.2151	16.7984	7.195	27.851
25	304	p250304	Area_1	Late	B	thinned	B . thinned	86	86	0	1	1.55	2	5	57	0.1535	0.2572	60.8174	391.826	13.7561	149.816	30.8	10	0.3247	17.31	6.315	3.00307	47.2637	15.7385	6.716	28.1031
84	304	p840304	Area_3	Late	PBA	unthinned	PBA . unthinned	48	109	0.559633	3	1.075	0	0	51	0.116	0.15035	58.9718	410.282	12.4818	168.374	35.6	9	0.2528	19.364	7.374	2.81723	47.7087	16.9346	6.249	22.2592
21	306	p210306	Area_1	Late	PLB	thinned	PLB . thinned	28	83	0.662651	3	2	6	3	7	0.06	0.18045	59.2019	407.981	12.8473	174.318	44	14	0.3182	18.8304	7.43508	2.71558	48.9116	18.0115	10.055	28.8794
7	306	p70306	Area_1	Late	LBA	unthinned	LBA . unthinned	51	117	0.564103	3	9.2375	1	7	59	0.089	0.21495	66.693	333.07	17.3337	184.105	38.7	13	0.3359	15.8578	6.34951	4.48539	55.5507	12.3848	8.6648	44.7718
88	306	p880306	Area_3	Late	SB	unthinned	SB . unthinned	75	138	0.456522	2	2.55	0	1	12	0.1125	0.15925	62.8743	371.257	9.39087	167.667	34.5	9.4	0.2725	19.562	7.296	2.73476	47.6136	17.4105	4.715	17.1139
111	307	p1110307	Area_3	Late	PSB	thinned	PSB . thinned	33	87	0.62069	3	1.475	2	6	17	0.1215	0.14505	56.9486	430.514	13.7064	145.854	45	14.2	0.3156	15.7766	5.57291	2.21277	48.652	21.987	9.9063	35.4835
68	307	p680307	Area_2	Late	PLB	unthinned	PLB . unthinned	36	98	0.632653	3	5.55	4	3	8	0.14	0.1741	59.403	405.97	10.0606	143.111	39.7	13.1	0.33	20.276	7.422	2.82259	48.8454	17.3052	5.922	27.4017
79	307	p790307	Area_3	Late	LBA	thinned	LBA . thinned	30	83	0.638554	3	2.75	0	5	10	0.1045	0.1763	59.8697	401.303	9.2437	157.069	41.1	14.9	0.3625	19.381	7.324	3.02226	49.1348	16.2576	7.35	27.6158
22	308	p220308	Area_1	Late	PSLBA	thinned	PSLBA . thinned	17	80	0.7875	5	1.2	2	6	0	0.1295	0.2346	60.5332	394.668	15.3839	144.797	43.8	15.6	0.3562	17.188	6.134	2.83533	48.9532	17.2654	8.24	39.0681
68	309	p680309	Area_2	Late	PLB	unthinned	PLB . unthinned	36	98	0.632653	3	4.8375	3	7	0	0.116	0.1585	62.2317	377.683	13.6528	146.245	45.4	12.7	0.2797	18.156	7.014	3.07045	49.3267	16.065	8.401	38.3176
22	310	p220310	Area_1	Late	PSLBA	thinned	PSLBA . thinned	17	80	0.7875	5	1.65	0	8	0	0.1145	0.23925	55.5471	444.529	9.9891	135.688	38.9	12.2	0.3136	19.204	7.556	2.86403	47.7555	16.6742	5.679	25.8076
37	310	p370310	Area_1	Late	PB	unthinned	PB . unthinned	86	122	0.295082	2	5.5	3	4	66	0.123	0.1958	58.2677	417.323	14.5648	138.102	36.9	9.5	0.2575	20.0439	6.84425	2.60973	47.6151	18.2452	7.90029	22.1975
99	310	p990310	Area_3	Late	PB	thinned	PB . thinned	52	78	0.333333	2	0.4625	0	7	14	0.129	0.16655	61.0354	389.646	10.3883	175.215	36.1	11.8	0.3269	19.553	6.553	2.86584	48.4954	16.9219	5.927	35.9345
113	311	p1130311	Area_3	Late	BA	thinned	BA . thinned	41	88	0.534091	2	2.95	0	6	4	0.1295	0.1953	60.2987	397.013	16.1561	204.456	39.6	12	0.303	18.032	6.855	3.22383	49.2551	15.2784	6.256	27.5727
88	311	p880311	Area_3	Late	SB	unthinned	SB . unthinned	75	138	0.456522	2	1.55	1	5	47	0.094	0.1336	61.3901	386.099	16.3878	189.946	37.1	12.1	0.3261	18.624	6.862	2.53895	47.7831	18.82	6.222	31.759
109	402	p1090402	Area_3	Late	PBA	thinned	PBA . thinned	32	89	0.640449	3	1.0375	0	10	14	0.1195	0.1975	57.9223	420.777	13.7478	130.27	40.3	11.9	0.2953	13.4442	4.75354	2.81019	48.2127	17.1563	6.45295	21.7797
27	403	p270403	Area_1	Late	PSB	thinned	PSB . thinned	27	78	0.653846	3	4.1	2	9	70	0.137	0.24345	58.7519	412.481	14.8591	129.504	50.3	17.8	0.3539	17.957	6.647	2.61213	47.4422	18.1622	9.882	38.7742
5	403	p50403	Area_1	Late	PBA	unthinned	PBA . unthinned	50	108	0.537037	3	1.25	0	3	27	0.117	0.2076	63.6378	363.622	7.03318	175.519	31.9	9.4	0.2947	19.8994	7.73867	3.36996	49.0302	14.5492	4.96082	21.2108
15	404	p150404	Area_1	Late	PBA	thinned	PBA . thinned	33	85	0.611765	3	7.4625	0	7	23	0.075	0.2413	56.3694	436.306	14.9276	107.981	36.6	12.1	0.3306	17.798	6.669	3.19033	47.5561	14.9063	6.928	22.3881
71	406	p710406	Area_2	Late	PBA	unthinned	PBA . unthinned	47	111	0.576577	3	1.975	0	1	0	0.1455	0.15575	61.1688	388.312	14.6231	151.274	34.9	11.8	0.3381	18.61	6.574	2.35176	47.4917	20.1941	5.175	21.5193
8	406	p80406	Area_1	Late	PB	thinned	PB . thinned	42	85	0.505882	2	3.4625	1	4	51	0.078	0.1955	61.7099	382.901	14.7776	193.713	41.9	15.5	0.3699	19.984	6.834	2.68599	47.937	17.847	7.991	26.5338
84	406	p840406	Area_3	Late	PBA	unthinned	PBA . unthinned	48	109	0.559633	3	1.675	0	4	0	0.104	0.1648	60.1062	398.938	10.6032	167.347	39	11.4	0.2923	18.85	6.731	2.61137	47.7546	18.2872	6.572	27.8184
21	409	p210409	Area_1	Late	PLB	thinned	PLB . thinned	28	83	0.662651	3	2.575	1	3	24	0.079	0.2003	58.3027	416.973	10.4571	110.731	39.3	12.4	0.3155	19.3035	6.95447	3.17301	47.8842	15.0911	7.93743	37.2392
5	409	p50409	Area_1	Late	PBA	unthinned	PBA . unthinned	50	108	0.537037	3	2.25	1	5	9	0.0895	0.17885	62.987	370.13	16.6173	185.806	34.7	9.9	0.2853	19.146	6.98	3.21034	47.8523	14.9057	5.949	24.8233
18	410	p180410	Area_1	Late	PSLBA	unthinned	PSLBA . unthinned	34	121	0.719008	5	3.575	0	3	64	0.1205	0.18765	61.9684	380.316	16.3474	167.755	36.2	14.2	0.3923	19.399	6.557	2.66848	46.2334	17.3257	8.244	42.0557
59	410	p590410	Area_2	Late	PB	thinned	PB . thinned	43	84	0.488095	2	4.7375	2	5	49	0.115	0.1652	62.168	378.32	14.4544	148.911	44	15.9	0.3614	19.549	7.631	2.51302	48.1664	19.1667	8.292	33.9862
79	410	p790410	Area_3	Late	LBA	thinned	LBA . thinned	30	83	0.638554	3	1.925	3	6	37	0.0945	0.1513	57.8368	421.632	13.9685	162.964	41.4	11.4	0.2754	19.163	6.707	2.89034	48.2606	16.6972	6.273	32.0451
8	410	p80410	Area_1	Late	PB	thinned	PB . thinned	42	85	0.505882	2	3.925	1	2	53	0.076	0.1917	59.4726	405.274	13.4788	176.728	47.3	16	0.3383	16.9463	6.80607	3.06354	48.8869	15.9576	9.66377	45.2346
21	412	p210412	Area_1	Late	PLB	thinned	PLB . thinned	28	83	0.662651	3	2.875	1	6	32	0.076	0.19925	57.0841	429.159	11.7604	142.777	36.5	12.4	0.3397	17.661	6.886	3.05701	48.2115	15.7708	7.233	44.6478
104	504	p1040504	Area_3	Late	LBA	unthinned	LBA . unthinned	42	98	0.571429	3	2.725	0	2	76	0.1075	0.16115	58.3313	416.687	9.25486	143.263	27.9	8.5	0.3047	19.75	7.286	3.12184	47.661	15.267	3.757	16.9493
114	505	p1140505	Area_3	Late	B	thinned	B . thinned	82	82	0	1	3.025	0	4	15	0.122	0.17365	56.4585	435.415	10.9572	131.74	34	11.5	0.3382	19.037	6.933	2.90403	47.1946	16.2514	5.756	29.3962
68	505	p680505	Area_2	Late	PLB	unthinned	PLB . unthinned	36	98	0.632653	3	2.525	4	6	1	0.1325	0.167	58.144	418.56	13.261	138.502	50.5	17.6	0.3485	18.738	7.118	2.46048	48.9471	19.8933	9.438	48.2135
78	505	p780505	Area_3	Late	PLB	thinned	PLB . thinned	31	75	0.586667	3	1.975	1	4	30	0.1165	0.17615	60.5505	394.495	11.8669	143.054	41.5	11.8	0.2843	16.884	6.627	3.15009	48.0958	15.2681	6.932	24.7347
111	506	p1110506	Area_3	Late	PSB	thinned	PSB . thinned	33	87	0.62069	3	1.25	0	2	2	0.1435	0.17615	60.4166	395.834	9.6894	143.337	38.7	14.9	0.385	18.81	6.807	2.39876	48.072	20.0403	5.49	32.7876
88	506	p880506	Area_3	Late	SB	unthinned	SB . unthinned	75	138	0.456522	2	1.2375	1	1	55	0.1395	0.1932	59.4759	405.241	10.6471	130.266	44.7	14.8	0.3311	17.813	6.733	2.50658	47.5174	18.9571	7.919	38.6792
106	507	p1060507	Area_3	Late	B	unthinned	B . unthinned	138	138	0	1	2.1875	0	8	26	0.0995	0.1542	61.2101	387.899	12.3343	171.831	37.7	12.9	0.3422	18.656	7.171	2.72758	49.3799	18.1039	6.781	30.497
113	507	p1130507	Area_3	Late	BA	thinned	BA . thinned	41	88	0.534091	2	1.5875	1	7	36	0.108	0.18305	59.4859	405.141	12.5926	106.79	33.3	11.2	0.3363	16.8283	6.78888	3.14416	49.3587	15.6985	5.86111	19.7989
2	507	p20507	Area_1	Late	PLB	unthinned	PLB . unthinned	56	137	0.591241	3	1.15	3	1	36	0.0765	0.1829	63.3008	366.992	12.239	168.27	31.9	9.5	0.2978	19.323	7.138	3.29772	47.3158	14.348	5.618	27.6805
51	507	p510507	Area_2	Late	B	thinned	B . thinned	84	84	0	1	2.4	5	2	16	0.119	0.19985	60.5532	394.468	10.9703	142.057	49.1	15.9	0.3238	18.999	7.114	2.51556	49.0293	19.4904	9.356	37.4561
90	507	p900507	Area_3	Late	PB	unthinned	PB . unthinned	75	119	0.369748	2	2.15	0	10	34	0.118	0.16615	59.212	407.88	7.34056	151.845	41.4	14.5	0.3502	20.681	7.081	2.82714	48.2155	17.0545	5.585	29.1863
18	508	p180508	Area_1	Late	PSLBA	unthinned	PSLBA . unthinned	34	121	0.719008	5	0.5	0	2	115	0.1045	0.18395	63.5253	364.747	8.70411	189.331	39.4	11.5	0.2919	18.518	6.762	2.69116	47.6356	17.7008	7.245	31.5598
2	508	p20508	Area_1	Late	PLB	unthinned	PLB . unthinned	56	137	0.591241	3	2.25	0	1	4	0.0925	0.21025	62.9493	370.507	15.2969	172.435	37	12	0.3243	20.276	6.631	3.05209	46.6196	15.2747	7.367	32.5326
109	509	p1090509	Area_3	Late	PBA	thinned	PBA . thinned	32	89	0.640449	3	0.7375	0	4	13	0.14	0.22065	60.5902	394.098	10.5194	128.688	40.1	15.4	0.384	17.2	6.873	2.90875	48.769	16.7663	6.208	24.6094
71	509	p710509	Area_2	Late	PBA	unthinned	PBA . unthinned	47	111	0.576577	3	2.0125	2	2	0	0.135	0.20025	59.8863	401.137	10.5781	133.325	44.4	10.9	0.2455	17.486	6.687	2.70172	47.9888	17.7623	6.507	29.3028
78	509	p780509	Area_3	Late	PLB	thinned	PLB . thinned	31	75	0.586667	3	2.4375	2	6	0	0.0955	0.16875	57.4648	425.352	11.1501	130.092	49.7	15.3	0.3078	19.024	6.906	3.01082	49.2997	16.3742	8.323	40.5879
2	510	p20510	Area_1	Late	PLB	unthinned	PLB . unthinned	56	137	0.591241	3	2.7625	4	7	61	0.0695	0.1666	63.3628	366.372	14.5958	203.806	35.1	10.4	0.2963	15.3452	5.77996	3.46582	47.6387	13.7453	5.84397	38.3761
80	510	p800510	Area_3	Late	PSB	unthinned	PSB . unthinned	48	107	0.551402	3	6.0125	0	8	97	0.128	0.17315	61.2598	387.402	16.6925	140.39	51.9	18.2	0.3507	18.028	7.173	2.81341	47.7342	16.9667	10.471	46.2626
84	510	p840510	Area_3	Late	PBA	unthinned	PBA . unthinned	48	109	0.559633	3	2.8375	0	3	20	0.09	0.1252	62.837	371.63	10.0665	197.336	38.1	14.3	0.3753	17.846	7.424	2.63008	48.0958	18.2868	5.687	37.605
92	510	p920510	Area_3	Late	PSLBA	thinned	PSLBA . thinned	17	83	0.795181	5	2.6125	0	3	5	0.133	0.17755	56.363	436.37	9.72674	114.807	38.1	14.2	0.3727	17.893	7.204	2.35116	47.5304	20.2157	6.236	29.8194
100	511	p1000511	Area_3	Late	SB	thinned	SB . thinned	48	86	0.44186	2	0.7375	0	0	11	0.1035	0.14645	57.2776	427.224	14.9902	140.305	51.2	19.5	0.3809	15.933	5.61294	2.45456	47.6642	19.4186	9.23078	27.4069
66	511	p660511	Area_2	Late	SB	unthinned	SB . unthinned	46	97	0.525773	2	4.8	6	3	0	0.1375	0.1839	57.3769	426.231	16.5712	158.726	72.9	25.8	0.3539	19.5555	6.31324	2.47318	49.4653	20.0007	14.9561	69.6398
68	511	p680511	Area_2	Late	PLB	unthinned	PLB . unthinned	36	98	0.632653	3	2.4625	3	6	0	0.1265	0.17115	58.882	411.18	9.09704	128.756	45.6	13.2	0.2895	19.159	6.803	3.04745	48.9385	16.0588	7.548	32.8712
71	511	p710511	Area_2	Late	PBA	unthinned	PBA . unthinned	47	111	0.576577	3	0.7625	0	2	4	0.122	0.16695	61.0175	389.825	7.78695	150.259	44.1	12.2	0.2766	18.746	7.225	2.54709	48.6141	19.0861	7.267	41.6203
14	512	p140512	Area_1	Late	BA	thinned	BA . thinned	50	90	0.444444	2	1.875	4	3	97	0.0795	0.2122	60.2667	397.333	13.2694	148.018	37.6	11.2	0.2979	18.291	6.495	2.92474	47.9356	16.3897	5.22	27.6949
107	603	p1070603	Area_3	Late	BA	unthinned	BA . unthinned	74	131	0.435115	2	1.3625	0	2	20	0.1085	0.1539	59.8163	401.837	11.1239	168.577	43.4	13.6	0.3134	19.832	7.306	2.71942	49.7164	18.2819	6.537	35.0815
2	603	p20603	Area_1	Late	PLB	unthinned	PLB . unthinned	56	137	0.591241	3	2.525	2	11	9	0.0605	0.1757	62.8967	371.033	9.82804	187.096	38.1	12.3	0.3228	19.693	7.288	3.21665	48.5057	15.0796	7.271	22.3243
70	603	p700603	Area_2	Late	B	unthinned	B . unthinned	88	88	0	1	2.125	2	4	0	0.1405	0.18315	59.357	406.43	15.447	116.132	54.8	18	0.3285	17.127	6.831	2.64569	48.0385	18.1573	11.777	50.6762
33	604	p330604	Area_1	Late	LBA	thinned	LBA . thinned	29	83	0.650602	3	5.6	0	5	99	0.1045	0.1823	59.5244	404.756	10.0515	155.658	36	12.7	0.3528	18.06	6.958	3.26257	47.6552	14.6066	5.914	21.7913
79	605	p790605	Area_3	Late	LBA	thinned	LBA . thinned	30	83	0.638554	3	1.3375	0	8	6	0.1115	0.15345	59.2599	407.401	15.913	147.522	48.6	15.7	0.323	17.45	7.438	2.89069	48.6859	16.8423	9.85	40.9392
89	605	p890605	Area_3	Late	PLB	unthinned	PLB . unthinned	40	109	0.633028	3	0.975	0	4	4	0.136	0.16685	58.8206	411.794	12.5341	138.303	33.9	12.6	0.3717	18.068	7.095	2.05472	47.3159	23.0279	7.913	33.3971
100	606	p1000606	Area_3	Late	SB	thinned	SB . thinned	48	86	0.44186	2	3.3625	2	4	30	0.1085	0.1608	60.0586	399.414	13.5384	155.298	37.2	14.1	0.379	18.593	7.114	2.82728	48.4195	17.1258	6.249	32.1168
33	606	p330606	Area_1	Late	LBA	thinned	LBA . thinned	29	83	0.650602	3	1.1875	1	6	125	0.1015	0.18925	62.2574	377.426	9.88036	170.074	35.3	12.2	0.3456	20.984	7.022	3.05088	50.6411	16.5989	6.135	24.7795
51	606	p510606	Area_2	Late	B	thinned	B . thinned	84	84	0	1	3.125	2	4	21	0.121	0.2014	59.0517	409.483	9.90263	149.314	44.6	14.3	0.3206	22.1057	7.93133	2.57766	48.5869	18.8493	8.12605	33.2325
59	606	p590606	Area_2	Late	PB	thinned	PB . thinned	43	84	0.488095	2	3.825	2	6	45	0.139	0.18885	58.0341	419.659	12.1593	129.023	53.1	13.8	0.2599	19.65	7.361	2.33365	48.717	20.8759	9.423	43.5466
60	606	p600606	Area_2	Late	PSB	unthinned	PSB . unthinned	45	122	0.631148	3	0.6875	1	0	27	0.143	0.16245	58.5931	414.069	8.40945	144.271	45.7	14.4	0.3151	20.356	7.418	2.47224	49.1017	19.8612	9.498	39.408
70	606	p700606	Area_2	Late	B	unthinned	B . unthinned	88	88	0	1	6.2875	0	1	0	0.1175	0.15885	58.1662	418.338	13.15	127.638	34.6	8.8	0.2543	19.401	6.824	2.58931	48.3236	18.6628	6.108	28.9002
73	606	p730606	Area_2	Late	LBA	unthinned	LBA . unthinned	47	102	0.539216	3	3.7375	6	8	0	0.1	0.153	59.6437	403.563	10.9322	154.195	46.1	12.2	0.2646	15.8031	7.56006	2.74906	47.9713	17.4501	6.82532	22.6309
101	607	p1010607	Area_3	Late	PSLBA	unthinned	PSLBA . unthinned	25	87	0.712644	5	4.2125	0	5	0	0.1465	0.173	55.9736	440.264	11.7514	117.964	41.8	13.8	0.3301	18.245	7.168	2.69453	47.9118	17.7812	6.705	39.7698
107	607	p1070607	Area_3	Late	BA	unthinned	BA . unthinned	74	131	0.435115	2	1.65	1	3	51	0.1075	0.14005	63.8306	361.694	11.8664	195.245	33.1	10	0.3021	18.794	7.169	2.97752	48.9969	16.4556	5.29	20.25
80	607	p800607	Area_3	Late	PSB	unthinned	PSB . unthinned	48	107	0.551402	3	2.2125	0	3	1	0.1195	0.15405	60.9178	390.822	11.504	165.651	32.9	11.3	0.3435	19.032	7.317	2.92195	48.2782	16.5226	4.84	27.428
89	607	p890607	Area_3	Late	PLB	unthinned	PLB . unthinned	40	109	0.633028	3	0.8875	0	6	134	0.103	0.1575	61.0907	389.093	14.4853	152.718	38.9	14	0.3599	17.298	6.693	2.66599	47.472	17.8065	6.233	29.1213
59	608	p590608	Area_2	Late	PB	thinned	PB . thinned	43	84	0.488095	2	1.8125	1	3	23	0.1365	0.1835	60.7961	392.039	7.80175	132.384	37.5	10.2	0.272	20.9873	7.6223	2.27872	47.8028	20.9779	7.267	24.5813
73	608	p730608	Area_2	Late	LBA	unthinned	LBA . unthinned	47	102	0.539216	3	1.475	0	1	0	0.1485	0.1765	59.9677	400.323	11.4762	142.86	34	10.3	0.3029	18.453	6.3	2.49197	47.0668	18.8874	5.443	31.6385
79	608	p790608	Area_3	Late	LBA	thinned	LBA . thinned	30	83	0.638554	3	5	0	6	0	0.0935	0.14465	58.0103	419.897	11.0249	158.803	51.4	16.5	0.321	16.756	6.19507	3.02493	49.2346	16.2763	9.7408	50.5946
99	608	p990608	Area_3	Late	PB	thinned	PB . thinned	52	78	0.333333	2	3.825	0	4	81	0.117	0.1515	61.2727	387.273	13.762	167.927	33	12.9	0.3909	19.263	6.66659	3.11245	47.723	15.3329	4.91932	15.5086
113	609	p1130609	Area_3	Late	BA	thinned	BA . thinned	41	88	0.534091	2	1.2625	0	5	26	0.1085	0.18965	59.7984	402.016	12.8858	142.648	35.4	12.4	0.3503	17.8	6.762	3.44702	49.3119	14.3056	5.738	28.0361
14	609	p140609	Area_1	Late	BA	thinned	BA . thinned	50	90	0.444444	2	1.9625	5	4	6	0.0745	0.19405	60.895	391.05	13.8653	167.203	28.7	8.8	0.3066	19.426	6.649	3.19433	50.2036	15.7165	5.066	28.3202
51	609	p510609	Area_2	Late	B	thinned	B . thinned	84	84	0	1	2.0125	1	1	10	0.1135	0.20015	62.1845	378.155	10.9154	157.401	45.2	13.2	0.292	19.936	7.727	2.38765	48.1244	20.1556	9.157	41.0095
70	609	p700609	Area_2	Late	B	unthinned	B . unthinned	88	88	0	1	6.2	0	5	0	0.113	0.1659	62.1828	378.172	13.7818	152.785	47.5	16.5	0.3474	18.045	6.767	2.81327	48.5172	17.2458	8.814	42.22
89	609	p890609	Area_3	Late	PLB	unthinned	PLB . unthinned	40	109	0.633028	3	1.7625	0	3	87	0.119	0.15905	59.4888	405.112	15.6587	231.573	47.6	17	0.3571	18.769	6.747	2.53159	48.0446	18.978	7.637	34.2043
90	609	p900609	Area_3	Late	PB	unthinned	PB . unthinned	75	119	0.369748	2	2.675	0	2	12	0.127	0.15855	58.1392	418.608	8.73532	152.749	38	11.5	0.3026	19.532	7.52	2.49944	47.7692	19.112	6.709	29.5571
101	610	p1010610	Area_3	Late	PSLBA	unthinned	PSLBA . unthinned	25	87	0.712644	5	2.5375	1	2	0	0.1565	0.1812	57.6629	423.371	12.3628	120.31	49.1	13.8	0.2811	16.805	6.904	2.67132	47.8547	17.9143	9.177	35.086
107	610	p1070610	Area_3	Late	BA	unthinned	BA . unthinned	74	131	0.435115	2	2.075	1	7	101	0.1355	0.1604	62.5358	374.642	15.7666	174.281	41.5	14.2	0.3422	20.978	7.45485	2.70047	49.1916	18.2159	7.62884	17.9401
18	610	p180610	Area_1	Late	PSLBA	unthinned	PSLBA . unthinned	34	121	0.719008	5	3.2125	1	3	33	0.0785	0.16735	60.9535	390.465	15.9421	183.935	43.6	17.4	0.3991	14.9757	5.02357	2.81841	47.5817	16.8824	6.71055	36.2337
88	610	p880610	Area_3	Late	SB	unthinned	SB . unthinned	75	138	0.456522	2	1.0625	0	3	10	0.115	0.1671	60.7526	392.474	9.49172	158.85	42.5	12.6	0.2965	19.212	7.184	2.57206	47.6443	18.5238	6.877	32.9081
113	611	p1130611	Area_3	Late	BA	thinned	BA . thinned	41	88	0.534091	2	0.6625	0	2	10	0.1345	0.1933	57.6237	423.763	8.50302	127.561	52.8	18.7	0.3542	17.283	6.451	2.73991	49.6628	18.1257	9.609	47.6609
8	702	p80702	Area_1	Late	PB	thinned	PB . thinned	42	85	0.505882	2	4.0625	0	5	45	0.078	0.2003	63.3299	366.701	11.568	186.516	30.6	8.8	0.2876	20.051	6.9	3.20321	47.2713	14.7575	4.128	22.5484
104	703	p1040703	Area_3	Late	LBA	unthinned	LBA . unthinned	42	98	0.571429	3	2	1	7	117	0.1185	0.1625	60.4663	395.337	12.9559	154.625	32.3	10.8	0.3344	19.199	7.335	2.68267	47.8726	17.8451	4.043	23.8351
109	703	p1090703	Area_3	Late	PBA	thinned	PBA . thinned	32	89	0.640449	3	1.5375	0	4	2	0.1415	0.19435	56.091	439.09	10.8645	122.116	49.7	17.8	0.3581	16.329	6.542	2.59083	48.8293	18.847	8.993	36.0725
111	703	p1110703	Area_3	Late	PSB	thinned	PSB . thinned	33	87	0.62069	3	2.825	0	2	2	0.1305	0.17445	58.4304	415.696	11.7867	130.135	41	15.2	0.3707	18.263	6.473	2.43421	48.6874	20.0014	6.834	31.2561
92	703	p920703	Area_3	Late	PSLBA	thinned	PSLBA . thinned	17	83	0.795181	5	1.3	0	0	31	0.137	0.20525	59.9489	400.511	8.03817	129.655	43.8	14.4	0.3288	19.68	7.056	2.24585	48.2427	21.4808	7.203	33.1808
21	704	p210704	Area_1	Late	PLB	thinned	PLB . thinned	28	83	0.662651	3	3.8875	3	4	26	0.078	0.2181	61.5441	384.559	18.3535	250.187	38.4	11.9	0.3099	20.625	7.18	3.11549	47.7757	15.3349	7.079	30.1425
22	704	p220704	Area_1	Late	PSLBA	thinned	PSLBA . thinned	17	80	0.7875	5	2.2875	6	8	7	0.1355	0.24225	58.0235	419.765	12.6548	123.927	43.2	14	0.3241	17.7031	6.61881	2.92327	48.0602	16.4405	8.40667	31.8859
66	704	p660704	Area_2	Late	SB	unthinned	SB . unthinned	46	97	0.525773	2	2.5	0	3	0	0.1435	0.1717	52.4514	475.486	8.93674	114.811	49.8	15.9	0.3193	17.9196	7.60317	1.91673	48.5976	25.3544	8.70706	30.5993
100	705	p1000705	Area_3	Late	SB	thinned	SB . thinned	48	86	0.44186	2	0.9625	0	6	60	0.1235	0.17185	56.1106	438.894	15.6246	137.89	53.5	18.6	0.3477	17.351	6.824	2.54503	48.1503	18.9194	9.141	43.5307
15	706	p150706	Area_1	Late	PBA	thinned	PBA . thinned	33	85	0.611765	3	3.925	1	2	2	0.088	0.2424	58.2482	417.518	12.1356	133.914	44	17.6	0.4	18.6596	6.11804	3.00824	51.1558	17.0052	10.1981	33.0488
55	706	p550706	Area_2	Late	PLB	thinned	PLB . thinned	24	81	0.703704	3	2.75	1	2	46	0.1135	0.18465	60.3138	396.862	13.3777	155.097	41.5	15.6	0.3759	18.785	7.252	2.30224	47.6442	20.6947	8.164	28.601
104	707	p1040707	Area_3	Late	LBA	unthinned	LBA . unthinned	42	98	0.571429	3	2.2375	1	6	48	0.1175	0.1635	60.358	396.42	14.7232	147.147	44.2	15	0.3394	16.642	6.853	2.64246	48.2397	18.2556	7.391	27.7722
114	707	p1140707	Area_3	Late	B	thinned	B . thinned	82	82	0	1	3.1625	0	5	116	0.118	0.1785	59.0884	409.116	12.7813	137.853	52.2	18.3	0.3506	18.308	7.384	2.72323	49.5882	18.2094	9.455	33.1316
60	707	p600707	Area_2	Late	PSB	unthinned	PSB . unthinned	45	122	0.631148	3	1.775	0	7	60	0.1165	0.1474	59.6694	403.306	9.26005	151.061	40.5	9.9	0.2444	18.664	7.085	2.5511	48.2793	18.9249	6.346	31.2451
70	707	p700707	Area_2	Late	B	unthinned	B . unthinned	88	88	0	1	2.075	0	5	2	0.1055	0.1482	59.4452	405.548	16.4935	138.12	48.1	14.8	0.3077	16.869	6.784	2.59772	48.0805	18.5087	8.775	31.5462
15	708	p150708	Area_1	Late	PBA	thinned	PBA . thinned	33	85	0.611765	3	1.5375	2	6	46	0.0985	0.2432	59.0391	409.609	12.1222	134.499	49.1	17	0.3462	16.804	7.277	3.11486	51.7405	16.6109	9.544	52.5612
84	708	p840708	Area_3	Late	PBA	unthinned	PBA . unthinned	48	109	0.559633	3	1	0	2	1	0.091	0.14605	63.3941	366.059	11.5474	190.311	36.3	14.3	0.3939	18.3152	7.2267	2.56559	46.7704	18.2299	6.85892	32.9696
21	709	p210709	Area_1	Late	PLB	thinned	PLB . thinned	28	83	0.662651	3	3.0375	3	6	0	0.077	0.2129	59.44	405.6	11.6455	140.13	40.5	12.2	0.3012	17.228	6.641	3.18384	50.5259	15.8695	8.018	26.7557
104	710	p1040710	Area_3	Late	LBA	unthinned	LBA . unthinned	42	98	0.571429	3	0.8	0	4	3	0.112	0.1596	59.1135	408.865	8.21744	150.455	39.3	14.3	0.3639	19.594	7.26	2.43917	49.0523	20.1103	6.257	29.7559
109	710	p1090710	Area_3	Late	PBA	thinned	PBA . thinned	32	89	0.640449	3	0.55	0	10	42	0.1225	0.1634	58.3844	416.156	13.1988	139.113	45.3	15.7	0.3466	17.083	7.058	2.83198	49.6775	17.5416	7.309	35.9587
59	710	p590710	Area_2	Late	PB	thinned	PB . thinned	43	84	0.488095	2	1.925	0	3	31	0.109	0.16595	59.8926	401.074	11.4643	149.903	46.3	14.8	0.3197	18.968	7.14	2.51423	48.6302	19.342	7.619	39.4201
60	710	p600710	Area_2	Late	PSB	unthinned	PSB . unthinned	45	122	0.631148	3	1.8	0	0	0	0.147	0.20385	62.3174	376.826	9.45826	122.327	49.9	15.8	0.3166	19.922	7.211	2.48011	48.2544	19.4566	8.738	42.0476
27	711	p270711	Area_1	Late	PSB	thinned	PSB . thinned	27	78	0.653846	3	1.75	0	7	52	0.136	0.2228	58.7651	412.349	12.8975	165.161	39.5	10.6	0.2684	19.237	7.561	3.09945	48.5016	15.6485	6.623	26.438
5	712	p50712	Area_1	Late	PBA	unthinned	PBA . unthinned	50	108	0.537037	3	1.775	0	11	22	0.1	0.1884	63.1186	368.814	13.0433	201.01	40.8	14.2	0.348	18.351	6.65	3.18511	47.3288	14.8594	7.306	22.3243
55	803	p550803	Area_2	Late	PLB	thinned	PLB . thinned	24	81	0.703704	3	1.3875	1	2	0	0.123	0.20325	61.9336	380.664	12.4797	165.793	44.4	14.2	0.3198	20.554	7.131	2.27738	47.8869	21.0272	8.2	42.9698
70	803	p700803	Area_2	Late	B	unthinned	B . unthinned	88	88	0	1	1.9875	0	10	0	0.1175	0.1417	58.5263	414.737	13.9554	143.903	64.5	20.8	0.3225	16.522	6.873	2.58919	49.5124	19.1227	11.722	53.3429
8	803	p80803	Area_1	Late	PB	thinned	PB . thinned	42	85	0.505882	2	3.8125	2	5	97	0.0695	0.2004	61.3093	386.907	12.3277	161.499	43.3	13	0.3002	18.0003	5.83296	3.17924	48.1482	15.1446	8.3923	52.1131
11	804	p110804	Area_1	Late	B	unthinned	B . unthinned	135	135	0	1	2.05	0	2	3	0.117	0.20095	58.811	411.89	9.81072	161.962	33	9	0.2727	21.289	7.252	3.16136	48.4461	15.3244	5.941	31.4583
7	804	p70804	Area_1	Late	LBA	unthinned	LBA . unthinned	51	117	0.564103	3	1.75	2	4	46	0.0895	0.20055	62.5022	374.978	11.9165	168.928	38.3	9.6	0.2507	19.729	7.19	3.19327	48.4931	15.186	7.553	34.7529
106	805	p1060805	Area_3	Late	B	unthinned	B . unthinned	138	138	0	1	2.4375	0	4	102	0.1305	0.1771	62.3818	376.182	18.9805	165.147	43.5	13.4	0.308	18.505	7.067	2.59686	49.1003	18.9076	8.035	32.3033
33	805	p330805	Area_1	Late	LBA	thinned	LBA . thinned	29	83	0.650602	3	2.7375	3	6	101	0.105	0.19555	63.7908	362.092	12.7952	176.645	36.7	11.7	0.3188	20.345	6.74	3.28274	48.3668	14.7336	7.12	26.1534
71	805	p710805	Area_2	Late	PBA	unthinned	PBA . unthinned	47	111	0.576577	3	2.25	1	4	2	0.1445	0.1685	56.5688	434.312	9.9863	121.68	29.3	8.4	0.2867	18.748	6.419	2.67199	47.7171	17.8583	4.579	26.2575
90	805	p900805	Area_3	Late	PB	unthinned	PB . unthinned	75	119	0.369748	2	2.9	0	5	104	0.1115	0.14785	60.9914	390.086	7.70277	170.332	35	11	0.3143	20.537	7.283	2.8373	47.9142	16.8873	4.878	26.6582
92	805	p920805	Area_3	Late	PSLBA	thinned	PSLBA . thinned	17	83	0.795181	5	1.75	1	4	5	0.124	0.18215	58.765	412.35	12.5631	123.026	44.7	16	0.3579	18.5805	7.60317	2.64015	47.0391	17.8168	7.64176	41.7763
14	806	p140806	Area_1	Late	BA	thinned	BA . thinned	50	90	0.444444	2	2.4875	2	7	2	0.082	0.19495	56.683	433.17	19.5009	151.882	40.9	15.8	0.3863	14.977	5.805	2.84502	47.1215	16.5628	9.122	32.8067
71	806	p710806	Area_2	Late	PBA	unthinned	PBA . unthinned	47	111	0.576577	3	0.9125	0	3	0	0.1435	0.1767	58.8268	411.732	7.50873	144.587	46	12.6	0.2739	15.908	6.273	2.34978	47.5401	20.2317	7.249	42.5194
2	807	p20807	Area_1	Late	PLB	unthinned	PLB . unthinned	56	137	0.591241	3	2.475	1	8	2	0.065	0.193	63.0669	369.331	8.95706	168.923	31.1	11.6	0.373	20.7264	7.19608	3.6302	48.7665	13.4335	4.81797	32.2684
25	808	p250808	Area_1	Late	B	thinned	B . thinned	86	86	0	1	2.9625	1	5	80	0.1465	0.2568	58.5702	414.298	10.517	137.843	30.7	9.6	0.3127	18.809	6.696	3.00229	47.0305	15.6649	6.156	26.9506
37	808	p370808	Area_1	Late	PB	unthinned	PB . unthinned	86	122	0.295082	2	0.925	0	6	106	0.083	0.1626	60.3041	396.959	13.2339	188.694	34	14.2	0.4176	17.2301	7.21188	2.94125	47.795	16.2499	5.46097	19.6944
55	808	p550808	Area_2	Late	PLB	thinned	PLB . thinned	24	81	0.703704	3	3.7	1	0	0	0.142	0.22265	60.1816	398.184	6.13711	132.957	44.8	12.7	0.2835	19.856	7.623	2.49807	48.7828	19.5282	8.635	39.7395
100	809	p1000809	Area_3	Late	SB	thinned	SB . thinned	48	86	0.44186	2	1.725	0	9	12	0.126	0.1817	60.0393	399.607	9.11248	141.374	37.9	11.4	0.3008	18.444	7.345	3.15731	48.5177	15.3668	7.124	30.1145
36	811	p360811	Area_1	Late	BA	unthinned	BA . unthinned	83	133	0.37594	2	1.075	1	6	114	0.093	0.18805	63.9962	360.038	10.6911	193.575	35.5	13.1	0.369	19.495	7.073	3.23083	48.5948	15.041	6.842	21.8689
37	811	p370811	Area_1	Late	PB	unthinned	PB . unthinned	86	122	0.295082	2	0.925	1	5	33	0.091	0.187	64.4489	355.511	13.5722	195.246	31.6	11.1	0.3513	19.1426	6.10699	2.97824	47.8284	16.0593	4.91491	22.2875
78	811	p780811	Area_3	Late	PLB	thinned	PLB . thinned	31	75	0.586667	3	1.425	0	16	23	0.103	0.13135	58.5924	414.076	14.6148	170.371	41.1	10.7	0.2603	18.681	7.458	3.01734	48.3886	16.0368	5.959	30.7504
11	902	p110902	Area_1	Late	B	unthinned	B . unthinned	135	135	0	1	2.7625	1	5	68	0.1135	0.1927	58.9778	410.222	12.0407	159.624	53.2	18.1	0.3402	19.7764	6.85679	2.94504	48.1906	16.3633	10.3242	33.1679
32	903	p320903	Area_1	Late	SB	thinned	SB . thinned	46	85	0.458824	2	3.1125	2	8	8	0.1435	0.216	61.8439	381.561	8.74422	173.795	38.5	11.8	0.3065	19.58	7.463	2.96449	48.9892	16.5253	7.768	30.1359
55	903	p550903	Area_2	Late	PLB	thinned	PLB . thinned	24	81	0.703704	3	1.4625	0	5	0	0.121	0.21855	63.2165	367.835	12.2469	151.356	42.3	13.3	0.3144	19.007	7.216	2.5134	48.2379	19.1923	7.437	33.944
28	904	p280904	Area_1	Late	PSB	unthinned	PSB . unthinned	55	139	0.604317	3	6.975	2	8	16	0.1085	0.21135	62.0326	379.674	17.9286	159.208	37	12.2	0.3297	17.925	6.353	3.21693	47.4545	14.7515	6.943	27.7402
11	905	p110905	Area_1	Late	B	unthinned	B . unthinned	135	135	0	1	7.65	2	6	6	0.1675	0.23505	59.9675	400.325	18.2467	140.187	43.7	13.6	0.3112	20.848	7.398	2.97625	47.5335	15.9709	9.426	39.3963
55	905	p550905	Area_2	Late	PLB	thinned	PLB . thinned	24	81	0.703704	3	3.4625	0	4	10	0.1405	0.20715	60.6713	393.287	13.5162	140.226	38.3	11.2	0.2924	20.504	7.325	2.34927	47.352	20.156	6.055	25.931
80	905	p800905	Area_3	Late	PSB	unthinned	PSB . unthinned	48	107	0.551402	3	2.65	4	6	147	0.098	0.13585	64.5745	354.255	14.2427	196.294	37.3	10.9	0.2922	17.728	7.257	3.0411	48.5253	15.9565	4.837	28.9621
101	906	p1010906	Area_3	Late	PSLBA	unthinned	PSLBA . unthinned	25	87	0.712644	5	0.4875	0	3	85	0.1345	0.1793	59.9518	400.482	13.7905	138.377	35.9	11.6	0.3231	16.639	6.736	2.59903	46.8024	18.0076	5.294	18.0353
111	906	p1110906	Area_3	Late	PSB	thinned	PSB . thinned	33	87	0.62069	3	0.7875	0	5	4	0.1215	0.1597	58.8392	411.608	9.61359	148.333	48.7	18.7	0.384	16.644	6.448	2.30919	49.0543	21.2431	8.082	48.2427
60	906	p600906	Area_2	Late	PSB	unthinned	PSB . unthinned	45	122	0.631148	3	3.15	0	5	0	0.1545	0.18385	59.0073	409.927	7.89345	130.064	54	17.1	0.3167	21.4382	7.67372	2.09896	48.8432	23.2702	11.1417	46.4272
84	907	p840907	Area_3	Late	PBA	unthinned	PBA . unthinned	48	109	0.559633	3	2.5375	0	2	7	0.115	0.154188	63.1327	368.673	13.7286	162.718	32.5	10.5	0.3231	18.935	6.855	3.21468	47.8412	14.8821	4.268	24.3549
15	908	p150908	Area_1	Late	PBA	thinned	PBA . thinned	33	85	0.611765	3	1.5375	1	2	95	0.112	0.2283	58.1556	418.444	14.875	157.085	38.3	15.4	0.4021	17.965	6.47	3.11496	47.6454	15.2957	6.795	32.3249
51	908	p510908	Area_2	Late	B	thinned	B . thinned	84	84	0	1	3.9625	1	2	16	0.1205	0.22105	63.0595	369.405	11.6882	149.884	38.8	11	0.2835	19.631	7.064	2.74317	48.0378	17.5118	6.875	28.267
106	909	p1060909	Area_3	Late	B	unthinned	B . unthinned	138	138	0	1	2.0125	1	3	23	0.115	0.1634	60.8234	391.766	13.1082	164.95	37.7	10.1	0.2679	19.661	7.037	2.8447	49.1855	17.2903	6.362	20.4247
33	909	p330909	Area_1	Late	LBA	thinned	LBA . thinned	29	83	0.650602	3	2.4375	0	7	31	0.091	0.18355	58.7992	412.008	10.3073	162.636	39.9	14.9	0.3734	18.454	6.806	3.16637	47.9327	15.1381	7.135	30.1277
80	909	p800909	Area_3	Late	PSB	unthinned	PSB . unthinned	48	107	0.551402	3	2.0625	0	2	41	0.1275	0.1529	61.8832	381.168	13.0609	149.669	44.1	16.3	0.3696	16.924	6.404	2.74579	47.7653	17.3958	8.243	38.1964
109	910	p1090910	Area_3	Late	PBA	thinned	PBA . thinned	32	89	0.640449	3	1.3125	0	6	2	0.105	0.1622	58.1849	418.151	12.5787	148.532	48.2	14.2	0.2946	16.558	6.577	2.72935	49.7262	18.2191	8.11	42.2751
113	910	p1130910	Area_3	Late	BA	thinned	BA . thinned	41	88	0.534091	2	2.7	0	2	18	0.1275	0.17575	58.0867	419.133	15.0022	141.661	48.4	15.6	0.3223	16.892	6.82	2.79185	49.5488	17.7477	8.889	33.1548
114	910	p1140910	Area_3	Late	B	thinned	B . thinned	82	82	0	1	2.1125	0	3	32	0.1255	0.17235	60.3712	396.288	10.582	135.094	45.6	17.1	0.375	18.596	6.771	2.67612	49.325	18.4316	8.026	48.3269
32	910	p320910	Area_1	Late	SB	thinned	SB . thinned	46	85	0.458824	2	2.7625	1	12	0	0.1365	0.2868	60.6283	393.717	12.7851	153.284	47.3	13	0.2748	17.7254	6.71616	2.65248	47.6927	17.9804	10.7261	30.5223
12	911	p120911	Area_1	Late	SB	unthinned	SB . unthinned	78	138	0.434783	2	3.225	0	9	38	0.125	0.2171	60.8244	391.756	8.92683	146.037	43	12.9	0.3	19.908	6.534	2.88748	48.6895	16.8623	7.716	30.5954
36	912	p360912	Area_1	Late	BA	unthinned	BA . unthinned	83	133	0.37594	2	1.1	2	6	3	0.108	0.2011	60.1338	398.662	10.9874	145.786	47.9	15.9	0.3319	18.5	7.063	2.78555	47.9001	17.1959	9.565	41.7982
28	1003	p281003	Area_1	Late	PSB	unthinned	PSB . unthinned	55	139	0.604317	3	1.825	0	0	121	0.117	0.19415	60.7241	392.759	13.9512	163.541	34.1	12.3	0.3607	18.426	6.758	2.88696	47.185	16.3442	6.078	28.2012
73	1003	p731003	Area_2	Late	LBA	unthinned	LBA . unthinned	47	102	0.539216	3	0.5375	2	6	42	0.1455	0.1843	60.6355	393.645	9.44631	133.316	43.4	14.4	0.3318	17.654	6.435	2.6607	48.1071	18.0806	7.207	33.9694
99	1003	p991003	Area_3	Late	PB	thinned	PB . thinned	52	78	0.333333	2	0.8375	0	7	68	0.1095	0.14925	59.1107	408.893	13.9365	165.371	43	14.8	0.3442	17.641	7.116	2.75938	48.3224	17.5121	7.535	30.8577
107	1004	p1071004	Area_3	Late	BA	unthinned	BA . unthinned	74	131	0.435115	2	3.675	0	10	29	0.1145	0.1764	64.5574	354.426	19.1029	213.242	42.1	13.4	0.3183	18.741	7.148	2.78237	49.1883	17.6785	7.207	25.9202
73	1004	p731004	Area_2	Late	LBA	unthinned	LBA . unthinned	47	102	0.539216	3	3.5625	1	3	49	0.134	0.158	60.6811	393.189	11.6174	144.953	44.6	12.8	0.287	18.348	7.15	2.29095	47.9334	20.923	7.478	29.6973
92	1004	p921004	Area_3	Late	PSLBA	thinned	PSLBA . thinned	17	83	0.795181	5	1.3875	0	8	0	0.1055	0.1691	57.646	423.54	12.4845	126.978	44.7	17.2	0.3848	16.727	6.502	2.65455	47.0301	17.7168	8.119	36.35
18	1005	p181005	Area_1	Late	PSLBA	unthinned	PSLBA . unthinned	34	121	0.719008	5	3.275	0	2	10	0.0915	0.18125	58.8637	411.363	8.97133	175.752	41	16.5	0.4024	18.9987	7.773	3.46104	54.5419	15.7588	7.66619	39.351
37	1005	p371005	Area_1	Late	PB	unthinned	PB . unthinned	86	122	0.295082	2	3.3375	0	5	26	0.0835	0.17075	62.612	373.88	11.1266	201.307	35.4	14	0.3955	18.91	6.535	3.02656	47.8059	15.7954	6.456	25.229
59	1005	p591005	Area_2	Late	PB	thinned	PB . thinned	43	84	0.488095	2	6.6625	2	6	8	0.1355	0.2075	61.6289	383.711	16.3864	148.389	42.6	13.9	0.3263	19.22	7.114	2.42518	47.6772	19.6592	7.803	33.8725
73	1005	p731005	Area_2	Late	LBA	unthinned	LBA . unthinned	47	102	0.539216	3	2.75	1	7	0	0.119	0.1737	60.5405	394.595	13.0058	145.577	30	9.4	0.3133	16.34	6.423	2.8258	47.2027	16.7042	4.699	25.9144
89	1005	p891005	Area_3	Late	PLB	unthinned	PLB . unthinned	40	109	0.633028	3	2.35	0	2	14	0.1125	0.16505	61.3402	386.598	9.49336	151.398	33.4	11.9	0.3563	19.669	7.112	2.79031	47.3073	16.9541	4.865	24.0075
114	1006	p1141006	Area_3	Late	B	thinned	B . thinned	82	82	0	1	1.775	0	4	62	0.1175	0.1781	61.278	387.22	10.1493	155.762	39.4	14.4	0.3655	20.413	7.312	2.68375	47.6935	17.7712	7.062	28.7607
22	1006	p221006	Area_1	Late	PSLBA	thinned	PSLBA . thinned	17	80	0.7875	5	2.6625	2	6	0	0.1015	0.22475	57.4998	425.002	12.8673	155.772	37.9	11.6	0.3061	17.879	6.906	3.00591	48.5229	16.1425	6.556	33.7931
51	1006	p511006	Area_2	Late	B	thinned	B . thinned	84	84	0	1	3	1	2	27	0.1155	0.20725	60.8179	391.821	8.60852	142.175	39.7	12.8	0.3224	19.775	7	2.521	48.5551	19.2603	7.493	41.3405
78	1006	p781006	Area_3	Late	PLB	thinned	PLB . thinned	31	75	0.586667	3	2.3	0	10	1	0.1085	0.1759	60.1584	398.416	12.2497	148.037	44.6	14.7	0.3296	16.396	6.54	3.02706	47.9351	15.8355	8.097	38.5309
90	1006	p901006	Area_3	Late	PB	unthinned	PB . unthinned	75	119	0.369748	2	3.1625	1	4	116	0.0965	0.1231	62.2167	377.833	10.9195	202.64	32.6	12.6	0.3865	18.368	6.607	2.85753	47.9413	16.7772	4.472	19.394
99	1006	p991006	Area_3	Late	PB	thinned	PB . thinned	52	78	0.333333	2	2.225	0	9	100	0.121	0.1792	61.5955	384.045	15.7257	150.221	54.1	18.5	0.342	18.1699	6.72324	2.9134	48.1597	16.5304	9.64574	36.4652
107	1007	p1071007	Area_3	Late	BA	unthinned	BA . unthinned	74	131	0.435115	2	2.3875	0	9	0	0.116	0.1612	64.5547	354.453	13.3718	185.187	34.2	13	0.3801	19.504	6.86	2.76764	48.9061	17.6707	5.862	24.1553
32	1007	p321007	Area_1	Late	SB	thinned	SB . thinned	46	85	0.458824	2	4.1625	1	5	1	0.144	0.2589	60.9126	390.874	17.7994	159.669	38.9	12.3	0.3162	19.909	7.174	2.84758	48.169	16.9157	7.683	32.0015
33	1007	p331007	Area_1	Late	LBA	thinned	LBA . thinned	29	83	0.650602	3	3.0125	2	7	16	0.115	0.18225	60.3119	396.881	12.4069	159.296	29.1	10.5	0.3608	17.7559	6.96749	3.32949	47.4096	14.2393	4.03983	17.5475
60	1007	p601007	Area_2	Late	PSB	unthinned	PSB . unthinned	45	122	0.631148	3	1.8125	0	7	0	0.112	0.1782	61.0849	389.151	9.69621	143.002	34.1	8.4	0.2463	22.24	7.58	2.51832	48.7819	19.3708	4.12972	22.852
11	1008	p111008	Area_1	Late	B	unthinned	B . unthinned	135	135	0	1	3.225	1	10	88	0.1015	0.1877	60.2954	397.046	13.3929	150.982	41.4	14.2	0.343	19.488	7.601	2.84557	47.6419	16.7425	8.511	32.9267
111	1008	p1111008	Area_3	Late	PSB	thinned	PSB . thinned	33	87	0.62069	3	1.4125	0	6	12	0.141	0.1719	58.2581	417.419	12.4435	133.349	49.4	20.3	0.4109	17.4	6.675	2.35648	49.5463	21.0255	8.106	40.5967
14	1008	p141008	Area_1	Late	BA	thinned	BA . thinned	50	90	0.444444	2	4.4375	1	4	29	0.079	0.22685	58.143	418.57	7.42439	138.735	40	14.5	0.3625	17.5458	6.11983	2.79854	48.3511	17.2772	6.57798	19.5071
18	1008	p181008	Area_1	Late	PSLBA	unthinned	PSLBA . unthinned	34	121	0.719008	5	2.25	4	3	63	0.1075	0.1923	62.5861	374.139	12.9555	172.437	40.7	14.9	0.3661	18.4386	6.21801	2.98781	48.2095	16.1354	8.76507	24.0793
25	1008	p251008	Area_1	Late	B	thinned	B . thinned	86	86	0	1	4.9875	1	8	25	0.1325	0.25305	63.173	368.27	12.2152	180.07	36.5	11.1	0.3041	16.765	5.916	3.26591	47.0092	14.3939	5.786	38.6397
28	1008	p281008	Area_1	Late	PSB	unthinned	PSB . unthinned	55	139	0.604317	3	0.725	0	1	107	0.101	0.18995	61.5182	384.818	9.03163	155.303	42.2	13.1	0.3104	18.971	7.209	2.77706	48.0381	17.2982	8.101	32.6457
5	1008	p51008	Area_1	Late	PBA	unthinned	PBA . unthinned	50	108	0.537037	3	1.675	4	5	56	0.126	0.1943	62.0284	379.716	11.2662	159.216	36.5	12.6	0.3452	19.2465	6.73355	2.89242	47.2437	16.3336	7.33927	43.2304
66	1008	p661008	Area_2	Late	SB	unthinned	SB . unthinned	46	97	0.525773	2	3.9875	4	6	0	0.092	0.1513	56.61	433.9	10.2414	118.412	65.9	16.9	0.2564	15.32	7.235	2.15349	49.0302	22.7678	12.9084	75.5586
78	1008	p781008	Area_3	Late	PLB	thinned	PLB . thinned	31	75	0.586667	3	1.3375	0	6	2	0.1145	0.15985	60.8179	391.821	14.4708	152.42	41.8	13.4	0.3206	17.876	6.576	3.07366	48.2271	15.6904	7.687	33.4284
88	1008	p881008	Area_3	Late	SB	unthinned	SB . unthinned	75	138	0.456522	2	2.6125	0	3	14	0.1225	0.16355	59.7903	402.097	11.3184	144.602	36	12.4	0.3444	18.967	6.936	2.71943	47.3333	17.4056	5.876	28.7824
89	1008	p891008	Area_3	Late	PLB	unthinned	PLB . unthinned	40	109	0.633028	3	1.35	1	3	119	0.1255	0.1707	62.3301	376.699	8.31993	165.507	27.2	8.2	0.3015	19.794	7.22	2.83608	47.5265	16.7578	4.339	19.1061
99	1008	p991008	Area_3	Late	PB	thinned	PB . thinned	52	78	0.333333	2	2.6	0	7	74	0.1225	0.1588	61.7463	382.537	16.1482	174.461	49.8	19.8	0.3976	18.746	7.114	2.60939	47.9568	18.3786	9.382	39.5368
104	1009	p1041009	Area_3	Late	LBA	unthinned	LBA . unthinned	42	98	0.571429	3	2.2875	2	4	2	0.1125	0.17005	60.6197	393.803	11.202	136.838	42.9	16.7	0.3893	17.514	7.096	2.63041	48.1148	18.2918	5.937	30.277
22	1009	p221009	Area_1	Late	PSLBA	thinned	PSLBA . thinned	17	80	0.7875	5	2.2	0	3	19	0.106	0.226	58.741	412.59	11.8653	151.487	34.7	11.4	0.3285	17.5458	6.89539	3.20545	47.1563	14.7113	5.42653	7.64355
79	1009	p791009	Area_3	Late	LBA	thinned	LBA . thinned	30	83	0.638554	3	1.5125	0	4	6	0.1105	0.15895	59.7711	402.289	11.0654	151.632	45.7	14.6	0.3195	17.588	6.779	3.12395	48.1388	15.4096	7.486	26.1946
92	1009	p921009	Area_3	Late	PSLBA	thinned	PSLBA . thinned	17	83	0.795181	5	0.9375	0	1	23	0.1385	0.15655	54.9614	450.386	14.4118	124.892	48.5	16.6	0.3423	17.922	6.897	2.5711	47.7454	18.5701	7.759	35.9805
7	1010	p71010	Area_1	Late	LBA	unthinned	LBA . unthinned	51	117	0.564103	3	6.5375	1	2	69	0.0745	0.1908	60.7503	392.497	18.4981	187.097	34.8	11.6	0.3333	16.39	5.812	3.24105	47.0908	14.5295	6.45	41.7837
8	1010	p81010	Area_1	Late	PB	thinned	PB . thinned	42	85	0.505882	2	3.35	1	4	81	0.088	0.21505	57.9883	420.117	10.8337	140.57	40.7	13.9	0.3415	19.636	6.95	2.84198	47.8546	16.8384	7.355	39.4344
90	1010	p901010	Area_3	Late	PB	unthinned	PB . unthinned	75	119	0.369748	2	0.4125	0	4	54	0.1255	0.15775	61.8887	381.113	10.0049	169.322	42.7	15	0.3513	20.733	7.44	2.23916	47.9416	21.4105	7.651	29.5812
27	1011	p271011	Area_1	Late	PSB	thinned	PSB . thinned	27	78	0.653846	3	1.9625	1	4	16	0.095	0.1997	59.9196	400.804	11.7782	167.03	47.5	15.3	0.3221	18.01	6.69	2.80163	48.535	17.3238	8.86515	16.599
101	1104	p1011104	Area_3	Late	PSLBA	unthinned	PSLBA . unthinned	25	87	0.712644	5	2.325	0	1	6	0.1455	0.18995	59.8145	401.855	11.7255	128.724	41.6	12.1	0.2909	16.902	6.692	2.58889	47.323	18.2793	5.823	23.5484
106	1104	p1061104	Area_3	Late	B	unthinned	B . unthinned	138	138	0	1	0.975	1	10	49	0.0975	0.14595	61.5543	384.457	17.0297	184.04	40.4	11.9	0.2946	17.609	7.129	2.58365	48.7644	18.8743	7.551	28.4429
37	1104	p371104	Area_1	Late	PB	unthinned	PB . unthinned	86	122	0.295082	2	3.2	0	5	23	0.087	0.1789	62.8903	371.097	12.617	198.249	38.3	14.8	0.3864	18.931	6.919	2.98876	47.6543	15.9445	6.307	25.0678
12	1105	p121105	Area_1	Late	SB	unthinned	SB . unthinned	78	138	0.434783	2	0.975	0	0	85	0.1125	0.20915	60.7348	392.652	9.98766	166.046	30	12	0.4	22.788	7.03669	3.15652	48.1908	15.267	4.71115	44.3094
101	1106	p1011106	Area_3	Late	PSLBA	unthinned	PSLBA . unthinned	25	87	0.712644	5	1.0875	0	4	45	0.116	0.15645	59.0447	409.553	11.3164	140.947	39.4	12	0.3046	17.337	6.955	2.658	47.5366	17.8844	6.513	34.6101
14	1106	p141106	Area_1	Late	BA	thinned	BA . thinned	50	90	0.444444	2	2.5	0	5	34	0.086	0.252	58.5469	414.531	8.00825	127.657	41.6	17.6	0.4231	14.9757	5.02357	2.73604	48.0375	17.5573	8.68804	26.4242
27	1106	p271106	Area_1	Late	PSB	thinned	PSB . thinned	27	78	0.653846	3	1.7	0	1	3	0.099	0.21495	58.8027	411.973	11.4176	147.896	40.9	13.1	0.3203	18.492	6.591	2.78968	48.76	17.4787	8.166	48.55
7	1106	p71106	Area_1	Late	LBA	unthinned	LBA . unthinned	51	117	0.564103	3	3.3625	0	11	48	0.0645	0.17165	64.2811	357.189	15.9797	205.704	32.5	8.8	0.2708	17.801	6.663	3.26513	48.01	14.7038	5.34	23.4457
11	1107	p111107	Area_1	Late	B	unthinned	B . unthinned	135	135	0	1	3.1875	2	4	69	0.1135	0.1852	60.514	394.86	16.4965	147.728	47.2	17.8	0.3771	18.911	7.357	3.6011	54.3523	15.0932	10.416	59.0409
15	1107	p151107	Area_1	Late	PBA	thinned	PBA . thinned	33	85	0.611765	3	1.3125	0	1	1	0.09	0.22845	60.5712	394.288	14.3015	158.208	43.4	15.9	0.3664	18.035	6.389	2.73124	48.0088	17.5777	8.497	37.2786
5	1107	p51107	Area_1	Late	PBA	unthinned	PBA . unthinned	50	108	0.537037	3	1.4375	1	3	26	0.081	0.16405	62.2725	377.275	19.3294	221.752	37.8	10.9	0.2884	18.0141	6.72361	3.1726	47.6234	15.0108	6.21865	42.2377
106	1108	p1061108	Area_3	Late	B	unthinned	B . unthinned	138	138	0	1	2.825	1	4	64	0.116	0.162	62.6316	373.684	20.7556	168.234	38.6	12.8	0.3316	15.72	6.435	2.63528	48.486	18.3988	6.111	32.9272
68	1108	p681108	Area_2	Late	PLB	unthinned	PLB . unthinned	36	98	0.632653	3	2.5125	7	4	0	0.13	0.1507	58.7822	412.178	9.37794	141.07	55.6	18.7	0.3363	18.626	7.31	2.59039	49.0567	18.938	9.55	43.2435
36	1111	p361111	Area_1	Late	BA	unthinned	BA . unthinned	83	133	0.37594	2	0.55	1	4	19	0.109	0.2054	59.8142	401.858	11.569	186.518	36.5	9.3	0.2548	19.552	7.094	3.02132	47.8156	15.8261	7.307	30.009
12	1112	p121112	Area_1	Late	SB	unthinned	SB . unthinned	78	138	0.434783	2	1.8125	0	9	26	0.1245	0.20435	55.005	449.95	9.50745	137.389	39.4	15.4	0.3909	19.4515	6.74814	2.43399	46.8525	19.2492	7.22574	43.4064
32	1203	p321203	Area_1	Late	SB	thinned	SB . thinned	46	85	0.458824	2	1.5375	0	3	0	0.202	0.1846	60.6178	393.822	13.4696	166.086	48.6	17.8	0.3663	17.165	6.512	2.46627	47.8572	19.4047	10.722	44.5317
12	1205	p121205	Area_1	Late	SB	unthinned	SB . unthinned	78	138	0.434783	2	3.9375	5	3	114	0.111	0.2012	63.6827	363.173	14.9403	171.311	40.3	15.1	0.3747	19.292	6.966	3.15094	47.4639	15.0634	6.408	24.1673
12	1211	p121211	Area_1	Late	SB	unthinned	SB . unthinned	78	138	0.434783	2	1.925	0	6	3	0.117	0.21125	59.9973	400.027	9.47488	159.182	46.5	14.9	0.3204	17.9819	6.11804	2.6941	48.1176	17.8603	9.82936	60.3829

## Sheet: Birch Plots Used
AREA	PLOT	RICHNESS	COMPOSITION	TRAIT PAPER MS	NERC PLOTS
Area_1	2	3	PLB	YES	2	g
Area_1	5	3	PBA	YES	5	g
Area_1	7	3	LBA	YES	7	g
Area_1	8	2	PB	YES	8	g
Area_1	11	1	B	YES	11	g
Area_1	12	2	SB	YES	12	g
Area_1	14	2	BA	YES	14	g
Area_1	15	3	PBA	YES	15	g
Area_1	18	5	PSLBA	YES	18	g
Area_1	21	3	PLB	YES	21	g
Area_1	22	5	PSLBA	YES	22	g
Area_1	25	1	B	YES	25	g
Area_1	27	3	PSB	YES	27	g
Area_1	28	3	PSB	YES	28	g
Area_1	32	2	SB	YES	32	g
Area_1	33	3	LBA	YES	33	g
Area_1	36	2	BA	YES	36	g
Area_1	37	2	PB	YES	37	g
Area_2	39	3	PSB	NO
Area_2	41	2	SB	NO
Area_2	42	5	PSLBA	NO
Area_2	44	2	BA	NO
Area_2	46	3	PBA	NO
Area_2	50	2	PB	NO
Area_2	51	1	B	YES	51	g
Area_2	55	3	PLB	YES	55	g
Area_2	59	2	PB	YES	59	g
Area_2	60	3	PSB	YES	60	g
Area_2	64	5	PSLBA	NO		BAD
Area_2	66	2	SB	YES	66	g
Area_2	68	3	PLB	YES	68	g
Area_2	70	1	B	YES	70	g
Area_2	71	3	PBA	YES	71	g
Area_2	73	3	LBA	YES	73	g
Area_3	78	3	PLB	YES	78	g
Area_3	79	3	LBA	YES	79	g
Area_3	80	3	PSB	YES	80	g
Area_3	84	3	PBA	YES	84	g
Area_3	88	2	SB	YES	88	g
Area_3	89	3	PLB	YES	89	g
Area_3	90	2	PB	YES	90	g
Area_3	92	5	PSLBA	YES	92	g
Area_3	99	2	PB	YES	99	g
Area_3	100	2	SB	YES	100	g
Area_3	101	5	PSLBA	YES	101	g
Area_3	104	3	LBA	YES	104	g
Area_3	106	1	B	YES	106	g
Area_3	107	2	BA	YES	107	g
Area_3	109	3	PBA	YES	109	g
Area_3	111	3	PSB	YES	111	g
Area_3	113	2	BA	YES	113	g
Area_3	114	1	B	YES	114	g

## Sheet: HERBIVORY
plot	tree	code	season	number.leaves	CHEWclasse1	CHEWclasse2	CHEWclasse3	CHEWclasse4	CHEWclasse5	rollers	galls	miners		HERBIVORY DATA COLLECTION
2	807	2.807	early	50	6	0	0	0	0	1	4	1		Insect herbivory was monitored on 50 leaves sampled from 4 branches on each of 5 trees per plot in the early and late season
2	807	2.807	early	50	10	1	0	0	0	1	1	1		Columns F-J (chewing) data indicate number of leaves (out of possible 25 per branch) with particular % leaf area damage. In order to use this data,
2	807	2.807	early	50	4	3	3	1	0	0	9	1
2	807	2.807	early	50	13	0	0	0	0	0	10	1			You would need first to calculate average % leaf damage per branch, and then average it per tree.
2	507	2.507	early	50	17	2	0	0	0	2	21	0			To calculate average % chewing and skeletonizing per branch, take midpoint of each damage category (e.g. 2.5% for category 0-5%, 15% for 5-25% etc), and multiply it by the number of leaves in this
2	507	2.507	early	50	13	0	0	0	0	0	23	1			damage category. Then add all the numbers for the branch together and divide by 25. For instance for the second branch of tree 0807 in the early season, the chewing damage is (10 x 2.5 + 1 x 15)/25 = 1.6%
2	507	2.507	early	50	30	1	0	0	0	1	9	0		columns K-M report data on indiviudal herbivore feeding guilds/species as number of leaves (out of 25 per branch) with these insects or types of damages present.	Details of the damage classes or categories are given in the manuscript
2	507	2.507	early	50	16	3	0	0	0	0	4	0
2	603	2.603	early	50	17	6	0	0	0	0	3	7
2	603	2.603	early	50	11	2	0	0	0	0	9	1
2	603	2.603	early	50	13	6	1	0	0	0	9	2
2	603	2.603	early	50	5	0	0	0	0	1	8	0
2	510	2.51	early	50	26	0	0	0	0	0	28	0
2	510	2.51	early	50	4	0	0	0	0	1	20	1
2	510	2.51	early	50	13	1	1	0	0	1	0	3
2	510	2.51	early	50	12	3	0	1	0	2	24	0
2	508	2.508	early	50	15	5	0	0	0	0	1	1
2	508	2.508	early	50	6	0	0	0	0	0	3	2
2	508	2.508	early	50	8	1	0	0	0	0	0	0
2	508	2.508	early	50	18	2	0	0	0	0	12	3
5	409	5.409	early	50	6	0	0	0	0	2	0	1
5	409	5.409	early	50	8	0	0	1	0	1	4	0
5	409	5.409	early	50	16	0	0	0	0	1	4	2
5	409	5.409	early	50	12	0	0	0	0	0	9	0
5	712	5.712	early	50	15	5	0	0	0	2	11	1
5	712	5.712	early	50	12	0	0	0	0	1	0	3
5	712	5.712	early	50	13	0	0	0	0	3	0	6
5	712	5.712	early	50	5	8	2	0	0	1	4	1
5	1107	5.1107	early	50	6	0	0	0	0	1	4	2
5	1107	5.1107	early	50	18	2	0	0	0	2	2	4
5	1107	5.1107	early	50	7	2	0	1	0	3	0	1
5	1107	5.1107	early	50	7	0	1	0	0	0	0	1
5	1008	5.1008	early	50	8	0	3	1	0	0	15	2
5	1008	5.1008	early	50	8	1	0	0	0	0	15	7
5	1008	5.1008	early	50	9	1	0	0	0	0	15	3
5	1008	5.1008	early	50	8	1	0	0	0	0	9	1
5	403	5.403	early	50	5	2	0	5	2	0	3	3
5	403	5.403	early	50	7	0	0	0	0	0	0	3
5	403	5.403	early	50	9	0	0	0	0	0	1	5
5	403	5.403	early	50	3	0	0	0	0	5	1	7
7	804	7.804	early	50	11	0	0	0	0	0	7	1
7	804	7.804	early	50	26	1	0	0	0	0	37	2
7	804	7.804	early	50	12	7	0	0	0	0	17	0
7	804	7.804	early	50	8	1	0	0	0	0	22	1
7	1106	7.1106	early	50	8	2	0	0	2	0	9	0
7	1106	7.1106	early	50	22	0	1	0	0	1	18	1
7	1106	7.1106	early	50	20	10	0	0	0	0	13	1
7	1106	7.1106	early	50	5	2	0	0	0	1	20	1
7	306	7.306	early	50	14	3	1	0	0	1	21	0
7	306	7.306	early	50	20	4	0	0	0	1	25	3
7	306	7.306	early	50	14	3	3	1	1	0	17	0
7	306	7.306	early	50	12	3	2	1	0	0	8	2
7	302	7.302	early	50	10	2	0	0	0	0	12	0
7	302	7.302	early	50	12	0	1	0	0	1	23	3
7	302	7.302	early	50	11	2	0	0	0	0	13	1
7	302	7.302	early	50	17	0	0	0	0	2	16	1
7	1010	7.101	early	50	18	0	0	0	0	1	19	3
7	1010	7.101	early	50	9	1	0	0	0	1	13	2
7	1010	7.101	early	50	10	0	0	0	0	0	20	2
7	1010	7.101	early	50	16	5	3	1	0	0	20	3
8	410	8.41	early	50	8	12	4	1	0	0	20	0
8	410	8.41	early	50	36	4	4	0	3	0	18	0
8	410	8.41	early	50	7	6	0	0	0	2	4	3
8	410	8.41	early	50	22	3	1	0	0	3	30	2
8	406	8.406	early	50	12	0	0	0	0	1	33	1
8	406	8.406	early	50	4	4	0	0	2	0	8	0
8	406	8.406	early	50	5	5	0	0	9	1	4	0
8	406	8.406	early	50	10	0	0	0	0	1	13	0
8	803	8.803	early	50	16	0	0	0	0	0	39	0
8	803	8.803	early	50	10	13	0	3	0	0	11	1
8	803	8.803	early	50	24	4	2	0	0	2	34	1
8	803	8.803	early	50	6	10	0	0	0	0	18	1
8	1010	8.101	early	50	7	1	0	0	0	0	21	0
8	1010	8.101	early	50	17	0	0	0	0	0	17	0
8	1010	8.101	early	50	13	5	0	0	0	0	27	0
8	1010	8.101	early	50	19	1	0	0	0	0	30	0
8	702	8.702	early	50	12	2	0	1	0	0	0	2
8	702	8.702	early	50	10	2	1	0	1	2	35	0
8	702	8.702	early	50	10	1	0	0	0	0	35	0
8	702	8.702	early	50	10	4	1	0	0	2	21	0
11	1008	11.1008	early	50	11	2	0	0	0	0	21	4
11	1008	11.1008	early	50	2	0	1	0	0	1	26	4
11	1008	11.1008	early	50	11	1	0	0	0	1	16	6
11	1008	11.1008	early	50	8	0	0	0	0	1	9	5
11	902	11.902	early	50	10	1	0	0	0	2	34	1
11	902	11.902	early	50	4	1	0	0	0	0	11	1
11	902	11.902	early	50	5	2	0	0	0	1	14	5
11	902	11.902	early	50	4	7	0	0	0	1	15	1
11	804	11.804	early	50	5	2	0	1	1	1	2	1
11	804	11.804	early	50	2	0	0	0	0	0	2	3
11	804	11.804	early	50	14	5	0	0	0	1	0	1
11	804	11.804	early	50	7	3	0	0	0	2	14	5
11	905	11.905	early	50	15	5	2	2	1	1	10	0
11	905	11.905	early	50	9	5	3	0	0	0	7	0
11	905	11.905	early	50	11	0	1	0	0	1	16	2
11	905	11.905	early	50	9	0	4	0	0	1	6	2
11	1107	11.1107	early	50	8	3	2	1	0	0	31	0
11	1107	11.1107	early	50	14	2	0	0	0	0	6	1
11	1107	11.1107	early	50	8	7	1	4	2	1	2	2
11	1107	11.1107	early	50	5	0	0	0	0	1	6	3
12	1105	12.1105	early	50	7	1	2	0	0	0	22	0
12	1105	12.1105	early	50	7	3	1	1	0	0	13	1
12	1105	12.1105	early	50	8	9	0	0	0	0	33	1
12	1105	12.1105	early	50	21	3	0	0	0	0	23	2
12	1205	12.1205	early	50	8	9	4	0	0	2	36	2
12	1205	12.1205	early	50	5	3	2	0	0	0	63	4
12	1205	12.1205	early	50	11	0	0	0	0	1	30	0
12	1205	12.1205	early	50	2	3	0	0	0	3	29	1
12	1112	12.1112	early	50	0	1	0	0	0	0	5	0
12	1112	12.1112	early	50	9	3	0	0	0	3	8	0
12	1112	12.1112	early	50	6	1	1	0	1	1	5	3
12	1112	12.1112	early	50	11	0	0	0	0	1	6	2
12	911	12.911	early	50	3	0	0	0	0	1	22	3
12	911	12.911	early	50	4	0	1	0	0	2	27	0
12	911	12.911	early	50	6	0	0	0	0	0	17	2
12	911	12.911	early	50	5	0	0	0	0	1	4	2
12	1211	12.1211	early	50	4	7	0	0	0	0	5	0
12	1211	12.1211	early	50	6	3	1	0	0	0	0	0
12	1211	12.1211	early	50	5	0	0	0	0	0	0	2
12	1211	12.1211	early	50	4	8	0	0	0	2	2	2
14	806	14.806	early	50	16	0	0	0	0	2	4	1
14	806	14.806	early	50	4	3	0	1	0	3	0	0
14	806	14.806	early	50	4	8	0	0	0	0	1	0
14	806	14.806	early	50	10	0	0	1	1	0	3	0
14	609	14.609	early	50	27	2	0	0	0	1	0	6
14	609	14.609	early	50	16	1	0	0	0	1	0	3
14	609	14.609	early	50	14	4	0	0	0	0	0	0
14	609	14.609	early	50	10	4	0	0	4	0	0	0
14	1106	14.1106	early	50	10	0	0	0	0	0	28	0
14	1106	14.1106	early	50	4	4	0	0	0	0	0	1
14	1106	14.1106	early	50	20	0	0	0	0	1	4	3
14	1106	14.1106	early	50	7	1	1	0	0	0	5	0
14	1008	14.1008	early	50	18	0	0	0	1	0	5	0
14	1008	14.1008	early	50	14	2	0	0	0	1	2	2
14	1008	14.1008	early	50	5	0	0	0	0	0	1	2
14	1008	14.1008	early	50	3	0	0	0	0	0	7	1
14	512	14.512	early	50	12	4	0	0	0	0	10	0
14	512	14.512	early	50	3	0	3	0	0	1	23	1
14	512	14.512	early	50	7	0	9	0	0	1	3	1
14	512	14.512	early	50	9	0	0	0	0	1	9	0
15	908	15.908	early	50	8	2	0	0	0	1	8	0
15	908	15.908	early	50	12	1	1	0	0	0	4	2
15	908	15.908	early	50	18	0	0	0	0	0	14	3
15	908	15.908	early	50	5	2	0	0	0	0	10	1
15	1107	15.1107	early	50	12	0	0	0	0	1	0	1
15	1107	15.1107	early	50	19	0	0	0	0	1	0	1
15	1107	15.1107	early	50	17	5	0	0	0	0	0	1
15	1107	15.1107	early	50	10	7	0	0	0	0	8	0
15	706	15.706	early	50	3	0	0	0	0	0	5	3
15	706	15.706	early	50	5	2	0	0	0	0	2	1
15	706	15.706	early	50	17	3	0	0	0	2	0	4
15	706	15.706	early	50	10	0	0	0	0	1	2	1
15	404	15.404	early	50	22	2	0	0	0	0	5	2
15	404	15.404	early	50	18	3	1	0	0	0	0	2
15	404	15.404	early	50	17	5	0	0	0	0	0	3
15	404	15.404	early	50	12	7	2	0	0	0	0	1
15	708	15.708	early	50	3	0	0	0	0	0	12	0
15	708	15.708	early	50	6	3	0	0	0	1	13	4
15	708	15.708	early	50	9	0	0	0	0	0	2	1
15	708	15.708	early	50	7	0	0	1	0	0	14	0
18	410	18.41	early	50	8	1	0	0	0	1	16	2
18	410	18.41	early	50	5	0	0	1	0	1	11	0
18	410	18.41	early	50	9	5	2	0	0	0	12	3
18	410	18.41	early	50	3	12	0	0	0	0	22	2
18	508	18.508	early	50	10	5	0	0	0	0	17	3
18	508	18.508	early	50	20	4	0	0	0	0	25	1
18	508	18.508	early	50	6	0	0	0	0	0	23	0
18	508	18.508	early	50	5	0	0	0	0	0	21	2
18	610	18.61	early	50	7	3	0	0	0	1	4	2
18	610	18.61	early	50	4	1	0	0	0	0	8	0
18	610	18.61	early	50	2	6	2	2	1	0	9	1
18	610	18.61	early	50	5	0	4	0	0	3	5	1
18	1005	18.1005	early	50	8	2	0	0	0	0	3	4
18	1005	18.1005	early	50	12	1	0	0	0	0	11	1
18	1005	18.1005	early	50	6	0	0	0	0	0	2	1
18	1005	18.1005	early	50	6	0	0	0	0	0	5	2
18	1008	18.1008	early	50	6	3	1	0	0	0	11	0
18	1008	18.1008	early	50	10	0	0	0	0	0	16	0
18	1008	18.1008	early	50	10	5	1	0	0	0	12	5
18	1008	18.1008	early	50	5	21	0	0	0	0	12	1
21	412	21.412	early	50	3	0	0	0	0	0	12	0
21	412	21.412	early	50	7	0	1	0	0	0	7	1
21	412	21.412	early	50	7	1	0	0	0	1	8	0
21	412	21.412	early	50	3	0	0	0	0	1	5	2
21	409	21.409	early	50	3	0	0	0	0	0	0	0
21	409	21.409	early	50	5	0	0	0	0	0	0	2
21	409	21.409	early	50	13	0	0	0	0	1	0	0
21	409	21.409	early	50	7	3	1	0	1	0	0	0
21	709	21.709	early	50	2	2	0	0	0	0	0	0
21	709	21.709	early	50	14	2	0	0	0	0	0	1
21	709	21.709	early	50	4	0	0	0	0	0	0	1
21	709	21.709	early	50	5	0	0	0	0	0	0	1
21	704	21.704	early	50	5	1	0	0	0	0	19	1
21	704	21.704	early	50	7	3	1	1	0	0	14	1
21	704	21.704	early	50	13	1	0	0	0	0	13	0
21	704	21.704	early	50	18	0	2	0	0	0	6	0
21	306	21.306	early	50	8	1	0	0	0	2	10	2
21	306	21.306	early	50	2	0	1	1	0	1	2	1
21	306	21.306	early	50	7	0	0	0	0	0	2	2
21	306	21.306	early	50	12	2	0	1	0	0	7	0
22	1006	22.1006	early	50	10	1	1	0	0	2	1	3
22	1006	22.1006	early	50	12	0	0	0	0	0	0	6
22	1006	22.1006	early	50	17	3	0	0	0	0	0	0
22	1006	22.1006	early	50	17	0	0	0	0	0	0	0
22	310	22.31	early	50	10	1	1	0	0	0	4	4
22	310	22.31	early	50	9	0	0	0	0	0	0	9
22	310	22.31	early	50	6	1	0	0	0	0	0	2
22	310	22.31	early	50	12	0	0	0	0	0	0	0
22	308	22.308	early	50	3	0	0	0	0	3	0	0
22	308	22.308	early	50	10	2	1	0	0	1	0	1
22	308	22.308	early	50	12	1	0	0	0	0	0	0
22	308	22.308	early	50	6	0	0	0	0	3	0	1
22	704	22.704	early	50	6	2	0	0	0	0	0	4
22	704	22.704	early	50	8	0	0	0	0	1	0	0
22	704	22.704	early	50	13	2	0	0	0	0	0	1
22	704	22.704	early	50	5	0	0	0	0	0	0	0
22	1009	22.1009	early	50	5	3	1	0	0	0	39	0
22	1009	22.1009	early	50	14	1	0	0	0	0	2	0
22	1009	22.1009	early	50	4	1	0	0	0	0	6	0
22	1009	22.1009	early	50	6	0	0	0	0	0	6	0
25	808	25.808	early	50	11	8	3	1	1	0	11	1
25	808	25.808	early	50	10	3	0	0	0	1	13	5
25	808	25.808	early	50	15	0	0	0	0	0	11	4
25	808	25.808	early	50	17	2	2	0	0	0	24	1
25	1008	25.1008	early	50	10	7	2	2	0	0	9	0
25	1008	25.1008	early	50	8	3	0	0	0	0	2	1
25	1008	25.1008	early	50	7	10	1	0	0	0	4	0
25	1008	25.1008	early	50	9	8	2	0	0	1	0	0
25	304	25.304	early	50	7	0	0	0	0	3	23	2
25	304	25.304	early	50	15	2	0	0	0	2	4	1
25	304	25.304	early	50	8	0	0	0	0	0	10	0
25	304	25.304	early	50	11	0	0	0	0	1	8	2
25	207	25.207	early	50	15	8	1	0	0	1	7	4
25	207	25.207	early	50	21	5	1	0	1	1	15	0
25	207	25.207	early	50	3	3	1	1	0	0	0	0
25	207	25.207	early	50	9	0	0	0	0	1	22	0
25	106	25.106	early	50	15	5	5	22	0	0	0	1
25	106	25.106	early	50	9	0	0	0	0	0	0	1
25	106	25.106	early	50	4	9	0	0	0	0	0	2
25	106	25.106	early	50	8	7	0	0	0	0	0	0
27	1011	27.1011	early	50	6	0	0	0	0	0	11	2
27	1011	27.1011	early	50	3	0	0	0	0	0	11	0
27	1011	27.1011	early	50	1	0	0	0	0	0	10	1
27	1011	27.1011	early	50	5	0	0	0	0	0	8	1
27	711	27.711	early	50	7	0	0	0	0	0	53	1
27	711	27.711	early	50	2	0	0	0	0	0	32	2
27	711	27.711	early	50	7	0	0	0	0	0	33	0
27	711	27.711	early	50	8	0	0	0	0	0	29	2
27	302	27.302	early	50	9	0	0	0	0	0	1	0
27	302	27.302	early	50	15	4	2	1	0	0	0	0
27	302	27.302	early	50	16	0	2	0	0	3	0	0
27	302	27.302	early	50	10	2	0	0	0	2	0	0
27	403	27.403	early	50	16	7	0	0	0	1	30	2
27	403	27.403	early	50	8	2	0	0	1	0	25	1
27	403	27.403	early	50	21	7	0	0	0	3	8	1
27	403	27.403	early	50	8	5	0	5	0	0	42	1
27	1106	27.1106	early	50	4	1	0	0	0	0	2	0
27	1106	27.1106	early	50	1	0	0	0	0	0	4	0
27	1106	27.1106	early	50	9	3	0	0	0	0	10	1
27	1106	27.1106	early	50	15	2	0	0	0	0	0	1
28	1008	28.1008	early	50	4	1	2	0	0	0	7	1
28	1008	28.1008	early	50	5	2	4	0	0	0	28	0
28	1008	28.1008	early	50	3	0	0	0	0	0	9	1
28	1008	28.1008	early	50	1	0	0	0	0	0	15	1
28	1003	28.1003	early	50	3	0	0	0	0	2	35	0
28	1003	28.1003	early	50	7	3	0	0	0	0	14	0
28	1003	28.1003	early	50	2	3	1	1	0	0	21	0
28	1003	28.1003	early	50	8	4	0	0	0	1	24	1
28	904	28.904	early	50	2	4	1	0	0	0	13	1
28	904	28.904	early	50	11	3	3	1	0	0	6	1
28	904	28.904	early	50	10	10	0	0	0	0	0	0
28	904	28.904	early	50	7	10	0	0	0	1	4	1
28	306	28.306	early	50	9	1	0	0	0	0	31	0
28	306	28.306	early	50	2	0	0	0	0	1	18	0
28	306	28.306	early	50	8	0	0	0	0	1	27	0
28	306	28.306	early	50	10	2	0	0	0	1	28	0
28	208	28.208	early	50	7	1	1	0	0	0	31	0
28	208	28.208	early	50	2	2	0	0	0	0	7	0
28	208	28.208	early	50	3	0	0	0	0	0	9	0
28	208	28.208	early	50	2	0	0	0	0	0	3	1
32	903	32.903	early	50	15	2	0	0	0	0	17	0
32	903	32.903	early	50	7	1	1	0	0	0	8	2
32	903	32.903	early	50	15	3	0	0	0	0	4	0
32	903	32.903	early	50	9	0	0	0	0	0	4	3
32	1203	32.1203	early	50	16	0	0	0	0	0	1	0
32	1203	32.1203	early	50	6	0	0	0	0	0	5	1
32	1203	32.1203	early	50	2	0	0	0	0	0	2	0
32	1203	32.1203	early	50	12	4	0	0	0	0	0	3
32	1007	32.1007	early	50	8	6	1	0	0	2	0	2
32	1007	32.1007	early	50	6	0	0	1	0	0	13	0
32	1007	32.1007	early	50	9	2	0	0	0	1	7	2
32	1007	32.1007	early	50	5	0	0	0	0	0	7	2
32	910	32.91	early	50	13	0	0	0	0	0	0	0
32	910	32.91	early	50	5	3	0	0	0	0	0	1
32	910	32.91	early	50	8	1	0	0	0	1	0	0
32	910	32.91	early	50	3	0	0	0	0	4	0	0
32	206	32.206	early	50	4	6	2	0	0	0	25	1
32	206	32.206	early	50	13	5	2	0	0	1	16	1
32	206	32.206	early	50	6	0	0	0	0	1	30	6
32	206	32.206	early	50	7	2	0	0	0	2	23	1
33	805	33.805	early	50	0	0	0	0	0	0	17	1
33	805	33.805	early	50	25	5	0	0	0	0	27	0
33	805	33.805	early	50	12	0	0	0	0	0	30	1
33	805	33.805	early	50	2	8	3	0	0	1	36	0
33	606	33.606	early	50	3	0	2	0	0	2	47	0
33	606	33.606	early	50	4	2	0	0	0	0	30	1
33	606	33.606	early	50	1	0	0	0	0	1	17	1
33	606	33.606	early	50	10	9	4	0	0	0	18	2
33	604	33.604	early	50	14	2	0	0	0	0	22	0
33	604	33.604	early	50	6	0	0	0	0	0	30	0
33	604	33.604	early	50	7	4	0	0	0	0	29	5
33	604	33.604	early	50	10	0	0	0	0	0	15	3
33	1007	33.1007	early	50	9	0	0	0	0	0	2	1
33	1007	33.1007	early	50	4	3	0	1	0	0	15	1
33	1007	33.1007	early	50	6	0	0	0	0	0	7	4
33	1007	33.1007	early	50	4	0	0	0	7	0	16	2
33	909	33.909	early	50	2	0	0	0	0	0	4	2
33	909	33.909	early	50	3	1	0	0	0	0	16	0
33	909	33.909	early	50	3	0	0	0	0	3	0	0
33	909	33.909	early	50	1	0	0	0	0	0	2	2
36	210	36.21	early	50	3	0	0	0	0	0	0	0
36	210	36.21	early	50	6	0	0	0	0	0	0	1
36	210	36.21	early	50	4	0	0	0	0	0	0	0
36	210	36.21	early	50	7	0	0	0	0	0	0	1
36	912	36.912	early	50	5	0	0	0	0	1	0	2
36	912	36.912	early	50	5	2	0	0	0	1	7	0
36	912	36.912	early	50	4	0	0	0	2	0	0	2
36	912	36.912	early	50	5	0	0	0	0	2	0	1
36	1111	36.1111	early	50	6	0	0	0	0	0	17	1
36	1111	36.1111	early	50	14	0	0	0	0	0	2	0
36	1111	36.1111	early	50	7	0	0	0	0	0	4	0
36	1111	36.1111	early	50	6	2	0	0	0	0	0	2
36	811	36.811	early	50	5	0	0	0	0	1	13	4
36	811	36.811	early	50	14	0	0	0	0	0	59	0
36	811	36.811	early	50	2	1	0	0	0	0	18	0
36	811	36.811	early	50	4	1	0	0	0	0	42	0
36	208	36.208	early	50	5	2	0	1	0	0	32	1
36	208	36.208	early	50	17	3	0	0	0	2	18	4
36	208	36.208	early	50	8	1	0	0	0	0	22	4
36	208	36.208	early	50	12	4	0	0	0	0	21	0
37	808	37.808	early	50	3	2	0	0	1	1	9	1
37	808	37.808	early	50	9	1	1	0	0	0	14	0
37	808	37.808	early	50	2	0	0	0	0	0	9	1
37	808	37.808	early	50	3	0	0	0	0	0	8	0
37	310	37.31	early	50	18	3	0	1	0	0	0	5
37	310	37.31	early	50	24	6	1	0	0	0	18	3
37	310	37.31	early	50	8	3	0	0	0	0	6	2
37	310	37.31	early	50	10	3	0	0	0	0	0	2
37	811	37.811	early	50	7	0	0	0	0	1	21	2
37	811	37.811	early	50	5	2	0	0	0	1	0	1
37	811	37.811	early	50	0	0	0	1	0	0	0	0
37	811	37.811	early	50	2	0	0	0	0	0	6	0
37	1005	37.1005	early	50	12	4	1	0	0	0	0	0
37	1005	37.1005	early	50	14	4	0	0	0	0	22	0
37	1005	37.1005	early	50	6	0	0	0	0	1	14	6
37	1005	37.1005	early	50	2	0	6	2	0	0	9	0
37	1104	37.1104	early	50	7	8	0	2	0	0	16	0
37	1104	37.1104	early	50	12	1	0	2	0	0	8	1
37	1104	37.1104	early	50	9	0	0	0	0	0	5	0
37	1104	37.1104	early	50	4	0	0	0	0	1	8	1
51	908	51.908	early	50	5	2	0	0	0	3	0	2
51	908	51.908	early	50	4	2	1	0	0	1	1	2
51	908	51.908	early	50	5	2	0	0	0	2	9	1
51	908	51.908	early	50	4	0	0	0	0	1	0	3
51	606	51.606	early	50	7	2	5	3	2	0	17	1
51	606	51.606	early	50	9	1	0	0	0	1	2	0
51	606	51.606	early	50	6	2	0	0	0	1	16	0
51	606	51.606	early	50	10	10	0	0	0	0	15	2
51	1006	51.1006	early	50	0	0	0	0	0	1	16	1
51	1006	51.1006	early	50	19	4	0	0	0	1	2	1
51	1006	51.1006	early	50	10	4	0	0	0	0	10	4
51	1006	51.1006	early	50	2	1	0	0	0	0	2	1
51	609	51.609	early	50	8	4	4	0	0	1	1	1
51	609	51.609	early	50	12	2	1	0	0	0	0	5
51	609	51.609	early	50	5	0	0	0	0	1	2	1
51	609	51.609	early	50	5	0	0	0	0	2	0	5
51	507	51.507	early	50	5	2	0	1	0	5	4	2
51	507	51.507	early	50	1	3	0	0	0	1	7	2
51	507	51.507	early	50	6	3	0	0	0	0	9	2
51	507	51.507	early	50	10	2	0	0	0	1	4	2
55	706	55.706	early	50	3	2	5	1	0	1	14	0
55	706	55.706	early	50	2	1	0	0	0	1	20	1
55	706	55.706	early	50	6	2	0	0	0	0	8	4
55	706	55.706	early	50	3	10	6	1	0	1	9	2
55	808	55.808	early	50	9	2	0	0	0	1	0	1
55	808	55.808	early	50	2	1	1	0	0	1	0	5
55	808	55.808	early	50	4	0	0	0	0	0	0	0
55	808	55.808	early	50	3	1	1	1	0	1	0	2
55	905	55.905	early	50	9	12	5	0	1	0	0	2
55	905	55.905	early	50	7	2	1	0	0	0	0	0
55	905	55.905	early	50	8	1	0	0	0	0	0	3
55	905	55.905	early	50	10	3	1	0	0	0	0	1
55	803	55.803	early	50	13	2	0	0	0	2	0	0
55	803	55.803	early	50	10	0	0	0	0	0	0	0
55	803	55.803	early	50	7	5	0	0	0	3	0	2
55	803	55.803	early	50	3	4	0	3	1	0	0	2
55	903	55.903	early	50	8	0	0	0	0	1	0	3
55	903	55.903	early	50	4	3	1	1	0	0	0	0
55	903	55.903	early	50	6	1	1	0	0	1	0	1
55	903	55.903	early	50	9	6	1	0	0	1	0	0
59	608	59.608	early	50	16	2	1	0	0	0	3	0
59	608	59.608	early	50	5	3	0	0	0	0	2	3
59	608	59.608	early	50	4	3	0	0	0	0	0	1
59	608	59.608	early	50	6	0	0	0	0	0	0	0
59	606	59.606	early	50	11	3	2	0	0	1	12	4
59	606	59.606	early	50	5	5	2	0	0	2	9	2
59	606	59.606	early	50	5	2	0	0	0	1	4	5
59	606	59.606	early	50	7	2	0	0	0	3	0	5
59	710	59.71	early	50	9	0	0	0	0	2	2	0
59	710	59.71	early	50	10	3	0	0	0	0	4	3
59	710	59.71	early	50	5	5	0	0	0	0	0	1
59	710	59.71	early	50	4	0	0	0	0	1	1	4
59	410	59.41	early	50	16	2	0	0	0	2	17	1
59	410	59.41	early	50	17	5	0	0	0	0	17	5
59	410	59.41	early	50	12	0	0	0	0	1	18	1
59	410	59.41	early	50	19	5	0	0	0	0	18	2
59	1005	59.1005	early	50	4	2	0	0	0	2	3	1
59	1005	59.1005	early	50	2	5	0	0	0	2	3	1
59	1005	59.1005	early	50	7	4	3	1	0	1	3	3
59	1005	59.1005	early	50	5	6	1	0	0	1	4	1
60	606	60.606	early	50	13	2	0	0	0	2	16	0
60	606	60.606	early	50	6	1	0	1	0	0	10	0
60	606	60.606	early	50	15	0	0	0	0	2	11	2
60	606	60.606	early	50	3	5	0	0	0	0	3	1
60	906	60.906	early	50	14	10	1	0	0	1	0	1
60	906	60.906	early	50	9	2	1	0	0	0	0	2
60	906	60.906	early	50	6	10	0	0	0	0	0	1
60	906	60.906	early	50	8	5	0	0	0	1	0	3
60	707	60.707	early	50	8	2	2	0	0	0	31	0
60	707	60.707	early	50	5	0	0	0	0	0	14	1
60	707	60.707	early	50	10	0	0	0	0	0	12	2
60	707	60.707	early	50	3	0	0	0	0	1	9	1
60	1007	60.1007	early	50	5	0	0	0	0	1	0	4
60	1007	60.1007	early	50	15	0	0	0	0	0	0	0
60	1007	60.1007	early	50	12	6	0	0	0	1	0	2
60	1007	60.1007	early	50	3	8	0	0	1	0	0	2
60	710	60.71	early	50	4	0	0	0	0	1	0	1
60	710	60.71	early	50	7	0	0	1	0	0	0	0
60	710	60.71	early	50	2	1	0	0	0	0	0	2
60	710	60.71	early	50	2	3	2	0	0	1	0	1
64	911	64.911	early	50	3	0	0	0	0	0	11	0
64	911	64.911	early	50	10	6	0	0	0	0	0	1
64	911	64.911	early	50	14	0	0	0	0	0	0	1
64	911	64.911	early	50	7	0	0	0	0	2	0	3
64	512	64.512	early	50	5	0	0	0	0	0	0	0
64	512	64.512	early	50	2	0	0	0	0	1	0	1
64	512	64.512	early	50	12	0	0	0	0	1	0	0
64	512	64.512	early	50	1	5	0	0	0	0	7	0
64	306	64.306	early	50	2	0	0	0	0	0	0	1
64	306	64.306	early	50	3	2	0	0	0	0	0	0
64	306	64.306	early	50	2	3	1	1	0	1	0	1
64	306	64.306	early	50	8	1	0	0	0	0	0	0
64	1204	64.1204	early	50	8	1	2	0	0	0	0	1
64	1204	64.1204	early	50	7	0	0	1	0	1	0	2
64	1204	64.1204	early	50	9	1	0	0	0	2	0	0
64	1204	64.1204	early	50	1	3	0	1	0	1	0	4
64	903	64.903	early	50	4	0	0	0	0	0	0	0
64	903	64.903	early	50	7	1	0	0	0	0	0	3
64	903	64.903	early	50	9	0	0	0	0	2	0	0
64	903	64.903	early	50	5	1	0	0	0	0	0	4
66	704	66.704	early	50	7	0	1	0	0	0	0	1
66	704	66.704	early	50	5	2	0	0	0	0	0	1
66	704	66.704	early	50	7	2	0	0	0	0	0	3
66	704	66.704	early	50	7	0	0	0	0	2	0	2
66	303	66.303	early	50	5	0	0	0	0	0	0	0
66	303	66.303	early	50	7	2	0	0	0	2	0	2
66	303	66.303	early	50	7	0	0	0	0	1	0	1
66	303	66.303	early	50	7	0	0	0	0	1	0	1
66	1008	66.1008	early	50	2	4	3	0	0	1	0	3
66	1008	66.1008	early	50	4	3	1	0	0	1	0	2
66	1008	66.1008	early	50	7	0	0	0	0	2	0	3
66	1008	66.1008	early	50	4	2	1	0	0	1	0	2
66	511	66.511	early	50	9	7	2	0	0	0	0	1
66	511	66.511	early	50	11	6	2	0	0	0	0	5
66	511	66.511	early	50	6	5	0	0	0	2	0	3
66	511	66.511	early	50	7	3	0	0	0	1	0	2
66	213	66.213	early	50	9	2	1	1	0	0	1	0
66	213	66.213	early	50	5	0	0	0	0	2	0	1
66	213	66.213	early	50	10	0	1	0	0	2	0	2
66	213	66.213	early	50	8	0	0	0	0	0	0	3
68	511	68.511	early	50	6	0	0	0	0	0	0	0
68	511	68.511	early	50	4	6	4	0	0	2	0	3
68	511	68.511	early	50	7	1	0	0	0	1	0	0
68	511	68.511	early	50	8	4	0	0	0	0	0	4
68	1108	68.1108	early	50	6	2	0	0	0	7	0	2
68	1108	68.1108	early	50	6	0	0	0	0	7	0	6
68	1108	68.1108	early	50	9	3	0	0	0	3	0	2
68	1108	68.1108	early	50	6	8	2	0	0	1	0	0
68	307	68.307	early	50	6	2	0	0	0	1	0	2
68	307	68.307	early	50	14	0	0	1	0	1	0	2
68	307	68.307	early	50	6	0	0	0	0	1	2	1
68	307	68.307	early	50	4	4	0	0	0	1	0	0
68	505	68.505	early	50	4	3	0	0	0	1	0	3
68	505	68.505	early	50	9	5	0	0	0	0	1	0
68	505	68.505	early	50	6	0	0	0	0	2	0	1
68	505	68.505	early	50	7	4	0	0	0	0	0	1
68	309	68.309	early	50	4	0	0	0	0	6	0	1
68	309	68.309	early	50	0	5	1	0	0	2	0	1
68	309	68.309	early	50	2	0	0	0	0	2	0	3
68	309	68.309	early	50	5	7	4	0	0	3	0	0
70	606	70.606	early	50	6	0	1	0	0	1	0	1
70	606	70.606	early	50	16	7	3	0	0	2	4	3
70	606	70.606	early	50	7	4	0	0	0	2	4	3
70	606	70.606	early	50	11	1	0	0	0	0	0	1
70	603	70.603	early	50	6	4	0	0	0	0	0	3
70	603	70.603	early	50	9	3	1	0	0	0	2	0
70	603	70.603	early	50	8	0	0	0	0	0	2	3
70	603	70.603	early	50	6	0	0	0	0	1	1	3
70	803	70.803	early	50	17	4	1	0	0	0	0	1
70	803	70.803	early	50	6	0	1	0	0	2	1	1
70	803	70.803	early	50	6	2	0	0	0	1	0	3
70	803	70.803	early	50	2	1	2	0	0	2	0	2
70	707	70.707	early	50	9	0	0	0	0	0	0	4
70	707	70.707	early	50	7	3	0	0	0	2	0	0
70	707	70.707	early	50	9	5	3	1	0	1	0	4
70	707	70.707	early	50	23	4	0	0	0	0	0	1
70	609	70.609	early	50	12	1	0	0	0	1	0	2
70	609	70.609	early	50	10	0	0	0	0	2	0	4
70	609	70.609	early	50	10	3	0	0	0	1	0	3
70	609	70.609	early	50	6	1	0	0	0	1	0	2
71	509	71.509	early	50	4	1	0	0	0	0	1	0
71	509	71.509	early	50	15	3	1	0	0	0	10	0
71	509	71.509	early	50	2	7	0	0	0	0	8	0
71	509	71.509	early	50	6	0	0	0	0	0	0	1
71	511	71.511	early	50	0	0	0	1	0	0	2	1
71	511	71.511	early	50	3	0	0	0	0	0	7	0
71	511	71.511	early	50	1	0	0	0	0	0	2	1
71	511	71.511	early	50	7	0	0	0	0	0	0	2
71	805	71.805	early	50	5	0	0	0	0	1	0	2
71	805	71.805	early	50	3	4	0	0	0	1	0	3
71	805	71.805	early	50	2	0	0	0	0	0	0	4
71	805	71.805	early	50	3	0	0	0	0	0	0	2
71	806	71.806	early	50	5	4	0	0	0	1	0	0
71	806	71.806	early	50	4	1	0	0	0	0	0	3
71	806	71.806	early	50	4	0	0	0	0	1	0	1
71	806	71.806	early	50	12	0	0	0	0	1	0	0
71	406	71.406	early	50	4	3	1	0	0	0	0	0
71	406	71.406	early	50	10	6	3	2	0	1	0	1
71	406	71.406	early	50	1	3	0	0	0	0	0	1
71	406	71.406	early	50	9	5	0	0	0	0	0	1
73	606	73.606	early	50	5	3	1	0	0	1	0	2
73	606	73.606	early	50	7	0	0	0	0	2	0	0
73	606	73.606	early	50	5	0	0	0	0	1	0	1
73	606	73.606	early	50	4	1	0	0	0	0	3	3
73	608	73.608	early	50	4	1	0	0	0	0	0	1
73	608	73.608	early	50	4	1	0	0	0	0	0	0
73	608	73.608	early	50	11	3	0	0	0	0	0	1
73	608	73.608	early	50	2	0	0	0	0	1	0	0
73	1005	73.1005	early	50	17	5	0	0	0	0	0	3
73	1005	73.1005	early	50	3	0	0	0	0	0	0	0
73	1005	73.1005	early	50	8	0	0	0	0	0	0	3
73	1005	73.1005	early	50	10	4	0	0	0	0	0	2
73	1003	73.1003	early	50	3	2	0	0	0	0	0	3
73	1003	73.1003	early	50	2	0	0	0	0	1	0	1
73	1003	73.1003	early	50	7	1	0	0	0	1	23	0
73	1003	73.1003	early	50	4	0	0	1	0	0	3	2
73	1004	73.1004	early	50	11	2	0	0	0	1	10	2
73	1004	73.1004	early	50	2	2	1	0	0	1	12	0
73	1004	73.1004	early	50	8	1	0	0	0	0	10	4
73	1004	73.1004	early	50	3	1	0	0	0	1	10	0
78	505	78.505	early	50	5	4	0	0	0	1	18	0
78	505	78.505	early	50	6	7	0	0	0	0	1	0
78	505	78.505	early	50	5	7	3	0	0	1	0	7
78	505	78.505	early	50	3	0	0	0	0	0	1	0
78	1008	78.1008	early	50	7	4	2	0	0	0	0	0
78	1008	78.1008	early	50	10	0	0	0	0	0	0	2
78	1008	78.1008	early	50	14	0	0	0	0	0	0	0
78	1008	78.1008	early	50	10	6	2	0	0	1	0	1
78	1006	78.1006	early	50	5	2	0	0	0	1	0	1
78	1006	78.1006	early	50	6	0	0	0	0	0	0	1
78	1006	78.1006	early	50	4	0	0	0	0	0	0	1
78	1006	78.1006	early	50	7	2	0	0	0	0	0	1
78	811	78.811	early	50	6	0	0	0	0	0	18	0
78	811	78.811	early	50	7	0	0	0	0	1	19	1
78	811	78.811	early	50	7	0	0	0	0	0	12	0
78	811	78.811	early	50	15	0	0	0	0	0	0	2
78	509	78.509	early	50	8	0	0	1	0	0	0	2
78	509	78.509	early	50	3	3	0	0	0	2	0	1
78	509	78.509	early	50	2	3	0	0	0	1	0	2
78	509	78.509	early	50	6	0	0	0	0	1	0	2
79	605	79.605	early	50	10	1	5	0	0	1	0	0
79	605	79.605	early	50	7	0	1	0	0	0	9	1
79	605	79.605	early	50	4	1	0	0	0	0	0	0
79	605	79.605	early	50	6	4	0	0	0	1	0	3
79	307	79.307	early	50	6	0	0	0	0	0	0	2
79	307	79.307	early	50	12	2	0	0	0	0	0	0
79	307	79.307	early	50	13	5	0	0	0	0	0	1
79	307	79.307	early	50	7	1	0	0	0	0	0	0
79	410	79.41	early	50	3	1	0	0	0	2	0	0
79	410	79.41	early	50	10	0	0	0	0	0	0	2
79	410	79.41	early	50	12	0	0	0	0	0	13	0
79	410	79.41	early	50	10	0	1	0	0	0	8	1
79	608	79.608	early	50	1	0	0	0	0	0	0	0
79	608	79.608	early	50	7	0	1	1	0	0	0	1
79	608	79.608	early	50	8	2	1	0	0	0	0	1
79	608	79.608	early	50	4	3	0	3	0	0	0	1
79	1009	79.1009	early	50	6	1	0	0	0	1	1	2
79	1009	79.1009	early	50	5	0	0	0	0	0	0	1
79	1009	79.1009	early	50	9	0	0	0	0	0	0	2
79	1009	79.1009	early	50	4	0	0	0	0	0	0	1
80	607	80.607	early	50	4	0	0	0	0	0	0	1
80	607	80.607	early	50	1	0	0	0	0	0	1	0
80	607	80.607	early	50	3	0	2	0	0	0	0	0
80	607	80.607	early	50	3	0	0	0	0	0	6	0
80	510	80.51	early	50	6	3	2	0	0	1	16	0
80	510	80.51	early	50	5	0	0	0	0	1	19	2
80	510	80.51	early	50	6	3	1	0	0	1	10	0
80	510	80.51	early	50	7	4	0	0	0	2	8	3
80	911	80.911	early	50	1	2	0	0	0	1	2	0
80	911	80.911	early	50	3	1	0	0	0	0	1	0
80	911	80.911	early	50	3	0	0	0	0	1	2	1
80	911	80.911	early	50	5	4	1	0	0	0	0	0
80	909	80.909	early	50	5	1	1	0	0	0	9	0
80	909	80.909	early	50	9	0	0	0	0	0	17	3
80	909	80.909	early	50	5	2	0	0	0	1	20	0
80	909	80.909	early	50	5	0	0	0	0	0	24	0
80	905	80.905	early	50	12	0	2	0	0	1	37	1
80	905	80.905	early	50	2	0	0	0	0	1	29	2
80	905	80.905	early	50	0	3	0	0	0	1	28	1
80	905	80.905	early	50	2	0	1	0	0	2	42	1
84	510	84.51	early	50	9	3	0	0	0	1	4	3
84	510	84.51	early	50	12	3	1	0	0	1	12	1
84	510	84.51	early	50	13	9	0	0	0	0	4	1
84	510	84.51	early	50	4	8	0	0	0	0	2	2
84	406	84.406	early	50	5	3	1	0	0	0	1	2
84	406	84.406	early	50	2	2	1	0	0	0	1	0
84	406	84.406	early	50	6	0	0	0	0	0	0	1
84	406	84.406	early	50	3	1	0	0	0	1	1	0
84	304	84.304	early	50	9	4	0	0	0	0	6	3
84	304	84.304	early	50	6	2	3	0	1	1	25	2
84	304	84.304	early	50	5	0	0	0	0	0	10	1
84	304	84.304	early	50	2	0	0	0	0	0	7	2
84	907	84.907	early	50	11	0	0	0	0	0	3	0
84	907	84.907	early	50	5	2	0	0	0	1	0	1
84	907	84.907	early	50	0	1	0	0	0	0	1	0
84	907	84.907	early	50	1	0	0	0	0	1	0	2
84	708	84.708	early	50	4	0	0	0	0	0	6	0
84	708	84.708	early	50	5	1	0	0	0	0	4	1
84	708	84.708	early	50	2	10	0	0	0	0	22	0
84	708	84.708	early	50	2	0	0	0	0	0	6	2
88	311	88.311	early	50	12	1	1	0	0	1	5	1
88	311	88.311	early	50	5	3	2	0	0	1	9	0
88	311	88.311	early	50	1	6	0	0	0	2	17	0
88	311	88.311	early	50	4	0	0	0	0	0	7	2
88	610	88.61	early	50	3	0	0	0	0	0	0	2
88	610	88.61	early	50	7	2	0	0	0	1	9	1
88	610	88.61	early	50	2	0	0	0	0	0	0	1
88	610	88.61	early	50	5	0	0	0	0	0	5	1
88	506	88.506	early	50	19	0	0	0	0	0	6	2
88	506	88.506	early	50	10	0	0	0	0	0	12	3
88	506	88.506	early	50	2	2	1	2	0	0	7	4
88	506	88.506	early	50	3	2	0	0	0	0	2	2
88	306	88.306	early	50	3	8	1	0	1	1	5	0
88	306	88.306	early	50	4	0	0	0	0	0	4	0
88	306	88.306	early	50	6	2	0	0	0	0	2	0
88	306	88.306	early	50	4	2	2	0	0	0	1	0
88	1008	88.1008	early	50	10	5	0	0	0	0	0	2
88	1008	88.1008	early	50	2	8	3	0	0	2	0	2
88	1008	88.1008	early	50	8	0	0	0	0	0	1	1
88	1008	88.1008	early	50	5	0	0	0	0	0	2	2
89	1008	89.1008	early	50	8	3	0	1	0	1	20	0
89	1008	89.1008	early	50	4	0	0	0	0	0	25	1
89	1008	89.1008	early	50	7	2	1	0	0	0	16	2
89	1008	89.1008	early	50	3	0	0	0	0	2	0	1
89	1005	89.1005	early	50	1	0	0	0	0	0	1	4
89	1005	89.1005	early	50	11	0	0	0	0	0	6	1
89	1005	89.1005	early	50	6	2	1	0	0	1	1	0
89	1005	89.1005	early	50	2	6	0	0	0	0	1	0
89	607	89.607	early	50	16	8	4	0	0	0	37	1
89	607	89.607	early	50	6	1	2	0	0	0	6	0
89	607	89.607	early	50	2	6	3	0	0	0	25	1
89	607	89.607	early	50	6	4	0	0	0	0	10	2
89	609	89.609	early	50	6	0	0	0	0	1	33	1
89	609	89.609	early	50	3	1	0	0	0	0	9	1
89	609	89.609	early	50	4	0	0	0	0	1	28	1
89	609	89.609	early	50	8	4	0	0	0	0	8	2
89	605	89.605	early	50	8	3	4	0	0	0	4	2
89	605	89.605	early	50	3	6	0	0	0	3	5	0
89	605	89.605	early	50	2	4	0	0	0	0	0	2
89	605	89.605	early	50	5	2	1	1	0	0	0	3
90	805	90.805	early	50	6	0	0	0	0	1	43	2
90	805	90.805	early	50	4	8	1	0	0	0	20	0
90	805	90.805	early	50	10	2	0	0	0	2	35	2
90	805	90.805	early	50	5	8	0	0	0	0	43	0
90	1010	90.101	early	50	6	1	0	0	0	0	34	1
90	1010	90.101	early	50	2	5	2	0	0	0	10	0
90	1010	90.101	early	50	2	3	0	0	0	1	6	1
90	1010	90.101	early	50	2	6	0	0	0	0	12	1
90	1006	90.1006	early	50	5	2	0	0	0	1	24	0
90	1006	90.1006	early	50	4	0	0	0	0	0	16	3
90	1006	90.1006	early	50	4	5	0	0	0	2	32	0
90	1006	90.1006	early	50	4	0	0	0	0	1	32	1
90	609	90.609	early	50	4	7	1	0	0	1	0	0
90	609	90.609	early	50	2	12	3	1	0	1	2	0
90	609	90.609	early	50	1	3	0	0	0	0	11	2
90	609	90.609	early	50	1	3	0	0	0	0	5	0
90	507	90.507	early	50	7	4	2	1	0	0	41	1
90	507	90.507	early	50	3	5	1	0	0	1	3	1
90	507	90.507	early	50	6	3	0	0	0	0	6	1
90	507	90.507	early	50	2	8	0	0	0	0	8	4
92	510	92.51	early	50	7	3	1	0	0	0	0	3
92	510	92.51	early	50	5	1	0	0	0	1	0	0
92	510	92.51	early	50	7	2	0	1	0	1	0	1
92	510	92.51	early	50	4	2	0	3	1	1	0	2
92	805	92.805	early	50	9	3	0	0	0	0	0	1
92	805	92.805	early	50	13	1	0	0	0	4	6	2
92	805	92.805	early	50	7	4	1	0	0	1	9	5
92	805	92.805	early	50	2	0	0	0	0	0	3	0
92	1004	92.1004	early	50	4	0	0	0	0	1	0	0
92	1004	92.1004	early	50	8	3	4	0	0	1	0	2
92	1004	92.1004	early	50	12	1	0	0	0	0	0	0
92	1004	92.1004	early	50	7	0	0	0	0	1	0	1
92	703	92.703	early	50	17	3	0	0	0	0	6	3
92	703	92.703	early	50	2	1	0	0	0	0	17	0
92	703	92.703	early	50	2	0	0	0	0	1	0	0
92	703	92.703	early	50	2	1	0	0	0	0	2	0
92	1009	92.1009	early	50	7	0	0	0	0	0	7	1
92	1009	92.1009	early	50	5	1	1	0	0	1	2	1
92	1009	92.1009	early	50	6	5	1	0	0	1	4	2
92	1009	92.1009	early	50	4	0	0	0	0	0	0	5
99	310	99.31	early	50	7	1	0	0	0	0	7	3
99	310	99.31	early	50	2	0	0	0	0	1	2	2
99	310	99.31	early	50	4	0	0	0	1	1	4	3
99	310	99.31	early	50	1	1	0	0	0	0	0	3
99	1006	99.1006	early	50	2	10	2	0	0	2	7	0
99	1006	99.1006	early	50	5	4	1	0	0	0	1	0
99	1006	99.1006	early	50	1	2	0	1	0	1	24	0
99	1006	99.1006	early	50	10	0	0	0	0	1	0	0
99	1003	99.1003	early	50	6	4	1	0	2	0	30	3
99	1003	99.1003	early	50	4	7	3	1	0	1	10	3
99	1003	99.1003	early	50	0	1	0	0	0	0	13	1
99	1003	99.1003	early	50	4	1	1	0	0	0	22	0
99	1008	99.1008	early	50	7	5	0	0	0	0	4	0
99	1008	99.1008	early	50	6	0	0	0	0	0	12	4
99	1008	99.1008	early	50	10	2	0	0	0	0	2	5
99	1008	99.1008	early	50	1	3	2	0	0	2	10	1
99	608	99.608	early	50	8	1	0	0	0	0	21	1
99	608	99.608	early	50	0	6	1	2	0	0	8	6
99	608	99.608	early	50	1	2	0	0	0	0	22	0
99	608	99.608	early	50	1	9	1	0	0	0	15	4
100	809	100.809	early	50	3	3	0	0	1	0	0	0
100	809	100.809	early	50	1	3	1	0	0	0	1	0
100	809	100.809	early	50	6	2	0	0	0	0	1	0
100	809	100.809	early	50	2	1	0	0	0	0	0	0
100	705	100.705	early	50	2	0	0	0	0	1	12	2
100	705	100.705	early	50	5	2	0	0	0	3	11	1
100	705	100.705	early	50	5	6	0	0	0	0	13	2
100	705	100.705	early	50	3	2	2	1	0	0	22	0
100	606	100.606	early	50	5	0	0	0	0	0	10	0
100	606	100.606	early	50	1	1	0	0	0	1	9	0
100	606	100.606	early	50	1	0	0	0	0	4	14	2
100	606	100.606	early	50	5	1	0	0	0	0	11	0
100	410	100.41	early	50	4	0	0	0	0	0	0	1
100	410	100.41	early	50	5	1	3	0	0	1	12	2
100	410	100.41	early	50	9	0	1	0	0	0	0	0
100	410	100.41	early	50	1	1	0	0	0	0	0	1
100	511	100.511	early	50	3	0	0	0	0	1	1	0
100	511	100.511	early	50	2	1	0	0	0	0	0	2
100	511	100.511	early	50	5	0	0	0	0	2	0	0
100	511	100.511	early	50	6	0	0	0	0	0	0	1
101	610	101.61	early	50	1	0	0	0	0	0	0	0
101	610	101.61	early	50	3	0	0	0	0	0	0	0
101	610	101.61	early	50	1	1	0	0	0	0	0	0
101	610	101.61	early	50	2	0	0	0	0	0	0	1
101	607	101.607	early	50	15	6	1	0	0	1	0	0
101	607	101.607	early	50	6	3	0	0	0	0	2	2
101	607	101.607	early	50	9	2	0	0	0	1	0	3
101	607	101.607	early	50	13	0	0	0	0	0	0	1
101	906	101.906	early	50	8	3	1	0	0	0	0	1
101	906	101.906	early	50	5	2	0	1	0	0	8	1
101	906	101.906	early	50	5	0	0	0	0	0	8	2
101	906	101.906	early	50	2	5	0	0	0	1	0	0
101	1106	101.111	early	50	7	2	0	0	0	0	20	0
101	1106	101.111	early	50	2	0	0	0	0	0	18	0
101	1106	101.111	early	50	1	0	0	0	0	0	11	0
101	1106	101.111	early	50	0	0	1	0	0	0	22	3
101	1104	101.11	early	50	6	2	0	0	0	0	2	2
101	1104	101.11	early	50	5	0	0	0	0	0	0	3
101	1104	101.11	early	50	3	5	0	0	0	0	0	1
101	1104	101.11	early	50	6	0	0	0	0	1	0	2
104	504	104.504	early	50	5	1	0	0	0	0	21	0
104	504	104.504	early	50	5	1	0	0	0	1	22	2
104	504	104.504	early	50	7	5	0	0	0	1	13	2
104	504	104.504	early	50	7	3	1	0	0	0	14	2
104	703	104.703	early	50	6	1	0	0	0	0	17	1
104	703	104.703	early	50	3	6	0	0	0	1	15	3
104	703	104.703	early	50	2	0	0	0	0	1	23	1
104	703	104.703	early	50	9	5	0	0	0	0	8	3
104	1009	104.101	early	50	13	0	0	0	0	0	0	2
104	1009	104.101	early	50	4	6	0	0	0	0	10	3
104	1009	104.101	early	50	8	0	0	0	0	0	4	0
104	1009	104.101	early	50	5	0	0	0	0	1	0	0
104	707	104.707	early	50	9	5	0	0	0	0	10	1
104	707	104.707	early	50	8	3	0	0	0	1	12	8
104	707	104.707	early	50	8	5	1	0	0	0	4	3
104	707	104.707	early	50	8	4	0	0	0	0	14	1
104	710	104.71	early	50	5	0	0	0	0	1	0	1
104	710	104.71	early	50	2	6	0	0	0	1	0	6
104	710	104.71	early	50	1	5	0	0	0	1	0	1
104	710	104.71	early	50	10	0	0	0	0	1	0	0
106	909	106.909	early	50	14	4	4	1	0	0	5	3
106	909	106.909	early	50	6	10	0	0	0	1	4	8
106	909	106.909	early	50	11	1	0	0	0	0	13	1
106	909	106.909	early	50	9	5	0	1	1	1	9	2
106	507	106.507	early	50	7	1	0	0	0	0	3	2
106	507	106.507	early	50	6	0	0	0	0	1	0	0
106	507	106.507	early	50	2	0	0	0	0	0	0	2
106	507	106.507	early	50	11	2	0	0	0	0	0	5
106	805	106.805	early	50	7	1	0	0	0	0	15	2
106	805	106.805	early	50	5	0	0	0	0	0	20	1
106	805	106.805	early	50	2	0	0	0	0	0	4	1
106	805	106.805	early	50	7	2	0	0	0	0	16	1
106	1104	106.11	early	50	7	0	0	0	0	0	13	0
106	1104	106.11	early	50	3	0	0	0	0	0	0	1
106	1104	106.11	early	50	8	4	0	0	0	0	3	5
106	1104	106.11	early	50	4	0	0	0	0	0	0	3
106	1108	106.111	early	50	7	3	0	0	0	0	14	0
106	1108	106.111	early	50	2	8	0	0	0	0	2	2
106	1108	106.111	early	50	8	2	0	0	0	0	0	1
106	1108	106.111	early	50	4	3	0	0	0	1	0	2
107	607	107.607	early	50	1	0	0	0	0	0	35	1
107	607	107.607	early	50	6	0	0	0	0	1	18	1
107	607	107.607	early	50	12	0	0	0	0	0	7	2
107	607	107.607	early	50	2	0	0	0	0	1	4	0
107	1007	107.101	early	50	14	6	1	0	0	1	0	5
107	1007	107.101	early	50	3	22	5	1	0	1	0	0
107	1007	107.101	early	50	4	14	0	0	0	1	0	0
107	1007	107.101	early	50	4	1	0	0	0	0	0	4
107	1004	107.1	early	50	17	7	5	0	0	1	26	5
107	1004	107.1	early	50	7	1	1	0	0	1	8	1
107	1004	107.1	early	50	6	7	0	0	0	0	9	0
107	1004	107.1	early	50	9	2	0	0	0	0	1	0
107	603	107.603	early	50	3	7	4	2	0	0	3	5
107	603	107.603	early	50	2	10	1	1	0	1	1	2
107	603	107.603	early	50	12	0	0	0	0	0	3	0
107	603	107.603	early	50	10	0	0	0	0	1	0	2
107	610	107.61	early	50	17	3	0	0	0	3	11	3
107	610	107.61	early	50	7	7	0	0	0	0	9	1
107	610	107.61	early	50	10	5	0	0	0	0	14	1
107	610	107.61	early	50	2	4	1	0	0	0	18	3
109	509	109.509	early	50	3	2	0	0	0	0	10	0
109	509	109.509	early	50	6	4	0	0	0	0	6	0
109	509	109.509	early	50	7	3	0	0	0	0	12	2
109	509	109.509	early	50	11	3	0	0	0	0	0	3
109	703	109.703	early	50	5	0	0	0	0	0	3	1
109	703	109.703	early	50	3	12	2	0	0	0	2	1
109	703	109.703	early	50	10	0	0	0	0	0	0	2
109	703	109.703	early	50	6	1	0	0	0	0	1	1
109	402	109.402	early	50	13	0	0	0	0	0	18	2
109	402	109.402	early	50	4	2	0	0	0	0	4	5
109	402	109.402	early	50	5	3	0	0	0	0	4	2
109	402	109.402	early	50	7	0	0	0	0	0	0	3
109	910	109.91	early	50	11	0	0	0	0	0	0	3
109	910	109.91	early	50	5	5	0	0	0	1	0	2
109	910	109.91	early	50	12	2	0	0	0	0	0	2
109	910	109.91	early	50	8	2	0	0	0	0	0	1
109	710	109.71	early	50	1	0	0	0	0	0	12	2
109	710	109.71	early	50	7	1	0	0	0	0	11	1
109	710	109.71	early	50	2	1	0	0	0	0	9	1
109	710	109.71	early	50	3	1	0	0	0	1	13	0
111	1008	111.101	early	50	4	2	0	0	0	0	9	2
111	1008	111.101	early	50	9	5	1	0	0	1	14	0
111	1008	111.101	early	50	9	0	0	0	0	0	3	1
111	1008	111.101	early	50	5	6	0	0	0	1	0	2
111	906	111.906	early	50	5	1	0	0	0	0	1	1
111	906	111.906	early	50	5	3	0	0	0	0	0	7
111	906	111.906	early	50	0	0	0	0	0	0	0	0
111	906	111.906	early	50	4	0	0	0	0	0	15	1
111	506	111.506	early	50	5	1	0	0	0	0	3	1
111	506	111.506	early	50	2	1	0	0	0	0	0	1
111	506	111.506	early	50	5	6	6	2	2	0	0	0
111	506	111.506	early	50	2	0	0	0	0	0	0	3
111	307	111.307	early	50	5	3	0	0	0	1	8	0
111	307	111.307	early	50	4	3	2	1	0	1	4	2
111	307	111.307	early	50	3	0	0	0	0	1	2	0
111	307	111.307	early	50	10	0	0	0	0	1	5	0
111	703	111.703	early	50	20	4	0	0	0	0	1	7
111	703	111.703	early	50	9	0	0	0	0	0	0	9
111	703	111.703	early	50	6	3	0	0	0	0	0	2
111	703	111.703	early	50	9	8	0	0	0	0	0	0
113	910	113.91	early	50	16	2	3	0	0	1	0	2
113	910	113.91	early	50	18	5	0	0	0	1	0	1
113	910	113.91	early	50	8	3	2	0	0	1	3	0
113	910	113.91	early	50	6	2	0	0	0	1	0	0
113	507	113.507	early	50	7	4	0	0	0	0	10	0
113	507	113.507	early	50	15	2	0	0	0	1	9	1
113	507	113.507	early	50	9	7	0	0	0	0	0	2
113	507	113.507	early	50	12	3	1	0	0	0	1	0
113	311	113.311	early	50	12	5	2	0	1	2	0	3
113	311	113.311	early	50	7	3	5	0	0	0	0	1
113	311	113.311	early	50	14	4	3	0	0	0	0	1
113	311	113.311	early	50	12	2	0	0	0	0	0	3
113	611	113.611	early	50	9	3	3	0	0	0	15	0
113	611	113.611	early	50	3	1	0	0	0	0	13	1
113	611	113.611	early	50	9	0	0	0	0	0	10	3
113	611	113.611	early	50	5	3	0	1	0	0	3	1
113	609	113.609	early	50	10	8	1	3	0	1	0	2
113	609	113.609	early	50	13	2	0	0	0	0	9	0
113	609	113.609	early	50	8	2	1	0	0	0	5	3
113	609	113.609	early	50	6	0	0	0	0	0	10	1
114	707	114.707	early	50	22	3	1	0	0	0	10	1
114	707	114.707	early	50	10	3	3	0	0	2	12	4
114	707	114.707	early	50	16	2	2	0	0	0	29	1
114	707	114.707	early	50	14	6	0	0	0	0	10	4
114	910	114.91	early	50	14	5	1	0	1	0	16	3
114	910	114.91	early	50	8	2	1	0	0	0	5	0
114	910	114.91	early	50	16	8	0	0	0	0	6	2
114	910	114.91	early	50	6	15	0	0	0	0	14	0
114	1006	114.101	early	50	10	2	0	0	0	0	21	3
114	1006	114.101	early	50	5	9	0	0	0	0	27	2
114	1006	114.101	early	50	2	0	2	0	0	0	43	1
114	1006	114.101	early	50	8	0	0	0	0	0	14	0
114	304	114.304	early	50	10	2	0	0	0	0	0	0
114	304	114.304	early	50	8	2	7	0	0	0	0	0
114	304	114.304	early	50	4	1	1	0	0	0	0	0
114	304	114.304	early	50	4	7	0	0	0	0	0	4
114	505	114.505	early	50	7	3	0	0	3	0	0	2
114	505	114.505	early	50	4	2	0	0	0	0	0	2
114	505	114.505	early	50	15	1	0	0	0	0	0	1
114	505	114.505	early	50	10	0	0	0	0	1	0	4
2	807	2.807	late	50	7	5	0	0	0	0	0	0
2	807	2.807	late	50	14	2	1	0	1	0	2	2
2	807	2.807	late	50	14	4	2	0	0	0	0	1
2	807	2.807	late	50	11	1	0	0	0	1	0	5
2	507	2.507	late	50	15	2	0	0	0	0	27	1
2	507	2.507	late	50	13	0	0	0	0	0	9	0
2	507	2.507	late	50	7	1	0	0	0	1	0	0
2	507	2.507	late	50	18	1	1	0	0	2	0	0
2	603	2.603	late	50	4	3	2	2	0	1	7	0
2	603	2.603	late	50	21	1	0	0	0	1	2	3
2	603	2.603	late	50	6	9	0	0	0	0	0	3
2	603	2.603	late	50	13	0	0	0	0	0	0	5
2	510	2.51	late	50	15	0	0	0	0	1	8	4
2	510	2.51	late	50	19	6	1	0	1	2	15	2
2	510	2.51	late	50	8	5	1	0	0	1	26	1
2	510	2.51	late	50	18	5	0	0	0	0	12	0
2	508	2.508	late	50	8	4	1	0	0	0	2	0
2	508	2.508	late	50	9	0	2	1	0	0	0	0
2	508	2.508	late	50	16	1	0	0	0	0	2	1
2	508	2.508	late	50	8	4	1	0	0	0	0	0
5	409	5.409	late	50	4	4	1	0	0	0	0	1
5	409	5.409	late	50	15	6	2	0	0	1	0	4
5	409	5.409	late	50	9	0	0	0	0	0	2	0
5	409	5.409	late	50	23	4	0	0	0	0	7	0
5	712	5.712	late	50	15	9	1	0	0	0	4	4
5	712	5.712	late	50	8	2	0	0	0	0	9	2
5	712	5.712	late	50	9	2	0	0	0	0	0	1
5	712	5.712	late	50	11	1	0	0	0	0	9	4
5	1107	5.1107	late	50	6	2	1	0	0	0	2	0
5	1107	5.1107	late	50	6	0	0	0	0	0	0	1
5	1107	5.1107	late	50	11	6	1	0	0	1	7	2
5	1107	5.1107	late	50	14	0	0	0	0	0	17	0
5	1008	5.1008	late	50	2	3	1	1	0	1	4	2
5	1008	5.1008	late	50	11	1	0	0	0	0	11	2
5	1008	5.1008	late	50	6	2	0	0	0	0	9	1
5	1008	5.1008	late	50	9	5	0	0	0	3	32	0
5	403	5.403	late	50	3	0	0	0	0	0	2	0
5	403	5.403	late	50	7	5	0	0	0	0	17	1
5	403	5.403	late	50	0	3	1	0	0	0	4	2
5	403	5.403	late	50	9	3	0	0	0	0	4	0
7	804	7.804	late	50	13	0	0	0	0	0	4	0
7	804	7.804	late	50	11	0	0	0	0	0	22	0
7	804	7.804	late	50	19	9	0	0	0	2	8	4
7	804	7.804	late	50	13	0	2	0	0	0	12	0
7	1106	7.1106	late	50	27	0	0	0	0	0	6	2
7	1106	7.1106	late	50	12	0	0	0	0	0	7	4
7	1106	7.1106	late	50	25	8	3	1	0	0	9	2
7	1106	7.1106	late	50	6	6	3	0	0	0	26	3
7	306	7.306	late	50	15	4	1	0	0	0	20	2
7	306	7.306	late	50	13	8	9	4	1	0	14	3
7	306	7.306	late	50	10	13	2	1	0	1	9	1
7	306	7.306	late	50	2	9	8	0	1	0	16	1
7	302	7.302	late	50	8	5	1	0	0	2	33	1
7	302	7.302	late	50	10	2	0	0	0	0	38	0
7	302	7.302	late	50	9	11	0	0	0	0	24	1
7	302	7.302	late	50	19	0	0	0	0	1	10	0
7	1010	7.101	late	50	2	4	4	4	1	0	0	1
7	1010	7.101	late	50	23	4	3	0	0	1	39	0
7	1010	7.101	late	50	4	14	3	0	0	0	4	0
7	1010	7.101	late	50	8	4	3	0	0	0	26	1
8	410	8.41	late	50	10	13	3	0	0	0	0	0
8	410	8.41	late	50	26	9	2	0	0	0	33	2
8	410	8.41	late	50	11	6	0	0	0	0	16	0
8	410	8.41	late	50	24	0	0	0	0	1	4	0
8	406	8.406	late	50	17	6	0	0	0	0	9	0
8	406	8.406	late	50	18	2	1	0	0	0	8	1
8	406	8.406	late	50	24	12	2	0	0	1	21	2
8	406	8.406	late	50	5	8	0	0	0	0	13	1
8	803	8.803	late	50	20	5	1	0	0	0	6	2
8	803	8.803	late	50	8	0	0	0	0	1	37	1
8	803	8.803	late	50	17	15	3	1	0	0	25	0
8	803	8.803	late	50	3	2	1	1	0	1	29	2
8	1010	8.101	late	50	5	5	2	1	0	0	9	1
8	1010	8.101	late	50	19	2	1	0	1	1	30	2
8	1010	8.101	late	50	4	11	0	0	0	0	13	0
8	1010	8.101	late	50	15	2	0	0	0	0	29	1
8	702	8.702	late	50	10	2	0	0	0	0	19	1
8	702	8.702	late	50	13	0	0	0	0	0	17	0
8	702	8.702	late	50	12	7	2	1	3	0	0	1
8	702	8.702	late	50	16	10	0	0	0	0	9	3
11	1008	11.1008	late	50	8	2	1	0	0	1	15	2
11	1008	11.1008	late	50	12	9	3	1	0	0	27	2
11	1008	11.1008	late	50	5	3	0	0	0	0	11	2
11	1008	11.1008	late	50	19	5	1	0	0	0	35	4
11	902	11.902	late	50	2	1	0	0	0	0	7	0
11	902	11.902	late	50	11	5	3	0	0	0	20	1
11	902	11.902	late	50	6	7	0	0	0	1	14	1
11	902	11.902	late	50	12	2	2	1	0	0	27	3
11	804	11.804	late	50	4	0	0	0	0	0	0	2
11	804	11.804	late	50	14	0	1	0	3	0	0	0
11	804	11.804	late	50	4	0	0	0	0	0	0	0
11	804	11.804	late	50	4	3	0	0	0	0	3	0
11	905	11.905	late	50	3	7	3	2	0	0	0	2
11	905	11.905	late	50	13	4	1	5	0	0	6	1
11	905	11.905	late	50	3	4	6	2	2	1	0	1
11	905	11.905	late	50	16	2	2	0	0	1	0	2
11	1107	11.1107	late	50	7	3	0	0	0	1	33	1
11	1107	11.1107	late	50	6	6	0	0	0	0	8	0
11	1107	11.1107	late	50	17	6	1	0	0	0	8	1
11	1107	11.1107	late	50	17	8	2	1	0	1	20	2
12	1105	12.1105	late	50	12	1	0	0	0	0	10	0
12	1105	12.1105	late	50	11	0	0	0	0	0	28	0
12	1105	12.1105	late	50	11	3	0	0	0	0	20	0
12	1105	12.1105	late	50	8	2	0	0	0	0	27	0
12	1205	12.1205	late	50	18	2	1	0	0	0	28	1
12	1205	12.1205	late	50	14	6	3	0	0	5	18	0
12	1205	12.1205	late	50	5	5	3	0	0	0	21	1
12	1205	12.1205	late	50	17	8	2	0	0	0	47	1
12	1112	12.1112	late	50	20	1	0	0	0	0	5	2
12	1112	12.1112	late	50	12	5	0	0	0	0	2	0
12	1112	12.1112	late	50	18	3	1	0	0	0	14	2
12	1112	12.1112	late	50	8	3	0	0	0	0	5	5
12	911	12.911	late	50	2	3	0	0	0	0	10	0
12	911	12.911	late	50	6	7	0	0	0	0	4	3
12	911	12.911	late	50	14	1	1	0	0	0	12	2
12	911	12.911	late	50	10	10	4	1	0	0	12	4
12	1211	12.1211	late	50	3	4	0	0	0	0	0	1
12	1211	12.1211	late	50	20	4	0	0	0	0	1	3
12	1211	12.1211	late	50	8	3	0	0	0	0	2	1
12	1211	12.1211	late	50	12	5	1	0	0	0	0	1
14	806	14.806	late	50	10	2	2	0	1	0	0	2
14	806	14.806	late	50	14	0	0	0	0	1	0	1
14	806	14.806	late	50	18	6	0	0	0	1	2	2
14	806	14.806	late	50	14	5	0	0	0	0	0	2
14	609	14.609	late	50	17	1	0	0	0	0	2	0
14	609	14.609	late	50	8	0	1	0	0	1	0	0
14	609	14.609	late	50	35	7	1	0	0	2	4	1
14	609	14.609	late	50	19	0	0	0	0	2	0	3
14	1106	14.1106	late	50	12	3	0	0	0	0	0	1
14	1106	14.1106	late	50	11	4	0	0	0	0	22	0
14	1106	14.1106	late	50	12	0	0	0	0	0	8	1
14	1106	14.1106	late	50	14	9	2	1	0	0	4	3
14	1008	14.1008	late	50	20	5	2	3	1	0	0	0
14	1008	14.1008	late	50	25	5	1	0	0	0	17	0
14	1008	14.1008	late	50	19	0	0	0	0	1	2	2
14	1008	14.1008	late	50	27	4	0	1	0	0	10	2
14	512	14.512	late	50	3	0	1	0	0	1	28	0
14	512	14.512	late	50	10	0	0	0	0	1	29	0
14	512	14.512	late	50	9	4	0	1	1	1	24	3
14	512	14.512	late	50	11	3	0	0	0	1	16	0
15	908	15.908	late	50	7	2	0	0	0	0	18	1
15	908	15.908	late	50	16	2	2	0	0	0	33	0
15	908	15.908	late	50	15	0	0	0	0	0	27	0
15	908	15.908	late	50	13	3	0	0	0	1	17	1
15	1107	15.1107	late	50	16	2	0	0	0	0	0	0
15	1107	15.1107	late	50	15	0	0	1	0	0	0	1
15	1107	15.1107	late	50	4	2	0	0	0	0	1	0
15	1107	15.1107	late	50	9	2	0	0	0	0	0	0
15	706	15.706	late	50	26	4	0	2	0	0	0	1
15	706	15.706	late	50	14	7	1	0	0	1	2	0
15	706	15.706	late	50	22	0	1	1	1	0	0	1
15	706	15.706	late	50	10	6	0	0	0	0	0	0
15	404	15.404	late	50	5	12	3	0	0	0	10	1
15	404	15.404	late	50	24	15	0	0	0	0	8	2
15	404	15.404	late	50	12	10	5	0	1	0	5	2
15	404	15.404	late	50	16	13	4	1	0	0	0	2
15	708	15.708	late	50	4	1	0	0	0	0	13	0
15	708	15.708	late	50	14	1	0	0	0	0	21	1
15	708	15.708	late	50	12	8	0	0	0	0	8	2
15	708	15.708	late	50	9	4	0	0	0	2	4	3
18	410	18.41	late	50	2	4	5	0	0	0	10	1
18	410	18.41	late	50	11	6	2	2	0	0	22	2
18	410	18.41	late	50	8	0	0	0	0	0	18	0
18	410	18.41	late	50	11	4	1	0	0	0	14	0
18	508	18.508	late	50	5	0	0	0	0	0	33	2
18	508	18.508	late	50	13	0	0	0	0	0	47	0
18	508	18.508	late	50	6	2	0	0	0	0	12	0
18	508	18.508	late	50	4	0	0	0	0	0	23	0
18	610	18.61	late	50	7	5	0	1	0	0	8	1
18	610	18.61	late	50	15	2	1	0	1	1	9	2
18	610	18.61	late	50	6	1	0	0	0	0	2	0
18	610	18.61	late	50	22	9	2	0	0	0	14	0
18	1005	18.1005	late	50	5	1	1	0	0	0	3	1
18	1005	18.1005	late	50	8	2	3	0	2	0	7	1
18	1005	18.1005	late	50	6	2	0	1	0	0	0	0
18	1005	18.1005	late	50	13	5	1	0	0	0	0	0
18	1008	18.1008	late	50	6	2	0	0	0	0	5	1
18	1008	18.1008	late	50	16	6	1	0	0	0	18	1
18	1008	18.1008	late	50	9	2	0	1	0	1	23	0
18	1008	18.1008	late	50	22	2	1	0	0	3	17	1
21	412	21.412	late	50	7	7	0	0	0	0	9	2
21	412	21.412	late	50	7	3	0	0	0	0	0	0
21	412	21.412	late	50	3	3	0	3	0	0	9	3
21	412	21.412	late	50	7	3	0	0	1	1	14	1
21	409	21.409	late	50	23	0	1	0	0	0	10	0
21	409	21.409	late	50	10	7	0	0	0	0	0	2
21	409	21.409	late	50	19	2	0	0	0	0	0	0
21	409	21.409	late	50	10	10	1	0	0	1	14	1
21	709	21.709	late	50	5	5	0	0	0	1	0	2
21	709	21.709	late	50	2	5	3	0	0	1	0	3
21	709	21.709	late	50	16	8	0	0	0	1	0	1
21	709	21.709	late	50	25	7	0	0	0	0	0	0
21	704	21.704	late	50	9	8	0	0	0	0	7	1
21	704	21.704	late	50	5	9	2	1	0	1	0	2
21	704	21.704	late	50	10	15	2	0	0	2	13	1
21	704	21.704	late	50	10	0	0	0	0	0	6	0
21	306	21.306	late	50	12	0	0	0	0	1	3	0
21	306	21.306	late	50	7	0	1	1	0	1	0	1
21	306	21.306	late	50	10	1	0	0	0	4	3	1
21	306	21.306	late	50	11	4	1	0	1	0	1	1
22	1006	22.1006	late	50	12	1	1	0	0	1	0	2
22	1006	22.1006	late	50	14	4	2	0	0	1	0	0
22	1006	22.1006	late	50	3	2	5	0	0	0	0	4
22	1006	22.1006	late	50	10	2	0	0	0	0	0	0
22	310	22.31	late	50	9	3	1	0	0	0	0	2
22	310	22.31	late	50	15	2	1	0	0	0	0	2
22	310	22.31	late	50	3	1	1	0	0	0	0	3
22	310	22.31	late	50	9	0	1	0	0	0	0	1
22	308	22.308	late	50	7	2	0	0	0	1	0	3
22	308	22.308	late	50	12	2	0	0	0	0	0	1
22	308	22.308	late	50	2	5	1	0	0	1	0	2
22	308	22.308	late	50	6	0	0	0	0	0	0	0
22	704	22.704	late	50	5	0	2	0	0	5	7	3
22	704	22.704	late	50	13	0	1	0	0	0	0	2
22	704	22.704	late	50	22	5	2	0	0	0	0	2
22	704	22.704	late	50	14	4	0	0	0	1	0	1
22	1009	22.1009	late	50	8	1	0	0	0	0	6	0
22	1009	22.1009	late	50	5	4	0	0	0	0	0	2
22	1009	22.1009	late	50	4	13	3	0	0	0	10	1
22	1009	22.1009	late	50	6	0	0	0	0	0	3	0
25	808	25.808	late	50	12	0	0	0	0	0	12	2
25	808	25.808	late	50	17	5	0	0	0	1	7	0
25	808	25.808	late	50	3	10	0	0	0	0	29	2
25	808	25.808	late	50	22	13	1	0	0	0	32	1
25	1008	25.1008	late	50	18	7	0	0	0	0	7	1
25	1008	25.1008	late	50	5	8	7	1	0	0	6	2
25	1008	25.1008	late	50	14	0	3	0	1	1	6	2
25	1008	25.1008	late	50	20	7	0	0	0	0	6	3
25	304	25.304	late	50	10	0	0	0	0	1	26	3
25	304	25.304	late	50	14	5	0	0	0	0	5	1
25	304	25.304	late	50	2	2	2	0	0	1	18	1
25	304	25.304	late	50	8	3	0	0	0	0	8	0
25	207	25.207	late	50	9	2	3	0	0	0	9	2
25	207	25.207	late	50	4	15	0	0	0	2	12	0
25	207	25.207	late	50	10	16	6	2	0	1	6	2
25	207	25.207	late	50	19	10	5	3	0	0	6	0
25	106	25.106	late	50	20	0	0	0	0	0	0	1
25	106	25.106	late	50	12	12	4	0	0	0	0	2
25	106	25.106	late	50	8	3	3	0	1	1	0	1
25	106	25.106	late	50	13	16	4	0	0	3	4	1
27	1011	27.1011	late	50	8	2	0	0	0	0	1	1
27	1011	27.1011	late	50	3	3	0	0	0	0	0	1
27	1011	27.1011	late	50	3	0	1	1	1	0	4	2
27	1011	27.1011	late	50	8	5	0	0	0	1	11	0
27	711	27.711	late	50	10	1	1	0	0	0	8	0
27	711	27.711	late	50	4	2	3	0	0	0	9	5
27	711	27.711	late	50	12	2	0	0	0	0	19	2
27	711	27.711	late	50	6	3	0	0	0	0	16	0
27	302	27.302	late	50	10	2	0	0	0	0	0	0
27	302	27.302	late	50	14	0	1	0	0	0	0	0
27	302	27.302	late	50	10	4	0	0	0	1	0	3
27	302	27.302	late	50	17	3	2	1	0	0	0	0
27	403	27.403	late	50	3	4	1	1	0	1	9	3
27	403	27.403	late	50	2	10	1	1	0	1	30	3
27	403	27.403	late	50	19	2	3	0	0	0	9	3
27	403	27.403	late	50	14	4	3	0	0	0	22	0
27	1106	27.1106	late	50	5	0	1	0	0	0	0	0
27	1106	27.1106	late	50	13	4	0	0	0	0	0	1
27	1106	27.1106	late	50	5	1	1	0	0	0	0	0
27	1106	27.1106	late	50	8	5	1	0	0	0	3	0
28	1008	28.1008	late	50	4	2	0	0	0	0	34	0
28	1008	28.1008	late	50	9	0	0	0	0	0	31	0
28	1008	28.1008	late	50	5	1	0	0	0	0	13	1
28	1008	28.1008	late	50	16	1	0	0	0	0	29	0
28	1003	28.1003	late	50	3	1	0	0	0	0	26	0
28	1003	28.1003	late	50	7	2	0	0	0	0	35	0
28	1003	28.1003	late	50	3	3	1	0	0	0	30	0
28	1003	28.1003	late	50	7	5	3	0	0	0	30	0
28	904	28.904	late	50	9	10	3	2	6	1	0	1
28	904	28.904	late	50	9	2	0	0	0	0	4	5
28	904	28.904	late	50	9	5	3	0	0	1	0	1
28	904	28.904	late	50	13	6	2	0	0	0	12	1
28	306	28.306	late	50	4	0	0	0	0	1	40	1
28	306	28.306	late	50	20	2	0	0	0	0	30	1
28	306	28.306	late	50	8	4	0	0	0	0	13	1
28	306	28.306	late	50	14	1	1	0	0	0	36	0
28	208	28.208	late	50	9	0	1	0	0	0	25	0
28	208	28.208	late	50	14	0	0	0	0	0	35	3
28	208	28.208	late	50	3	0	0	0	0	0	25	0
28	208	28.208	late	50	12	0	0	0	0	0	44	0
32	903	32.903	late	50	9	4	1	0	1	0	2	2
32	903	32.903	late	50	17	6	0	0	0	2	0	2
32	903	32.903	late	50	8	4	1	0	1	0	0	3
32	903	32.903	late	50	19	2	0	0	0	0	6	1
32	1203	32.1203	late	50	3	1	2	0	0	0	0	0
32	1203	32.1203	late	50	5	3	1	0	0	0	0	0
32	1203	32.1203	late	50	5	0	0	0	0	0	0	2
32	1203	32.1203	late	50	11	5	0	0	0	0	0	1
32	1007	32.1007	late	50	11	0	3	0	1	0	0	2
32	1007	32.1007	late	50	20	6	1	0	0	0	0	1
32	1007	32.1007	late	50	0	7	3	1	0	1	0	0
32	1007	32.1007	late	50	17	7	0	0	0	0	1	2
32	910	32.91	late	50	7	7	0	1	1	0	0	0
32	910	32.91	late	50	4	1	1	0	0	0	0	2
32	910	32.91	late	50	7	4	1	0	0	1	0	8
32	910	32.91	late	50	11	5	0	0	0	0	0	2
32	206	32.206	late	50	7	1	0	1	0	0	16	2
32	206	32.206	late	50	6	2	0	1	1	1	6	2
32	206	32.206	late	50	20	6	0	0	0	0	24	1
32	206	32.206	late	50	19	3	0	0	0	1	22	1
33	805	33.805	late	50	2	2	3	0	0	1	11	2
33	805	33.805	late	50	4	0	0	0	1	1	37	1
33	805	33.805	late	50	5	0	0	0	1	1	36	2
33	805	33.805	late	50	30	6	1	0	0	0	17	1
33	606	33.606	late	50	10	4	0	0	0	0	21	4
33	606	33.606	late	50	13	1	0	0	0	0	54	2
33	606	33.606	late	50	3	3	0	0	0	1	26	0
33	606	33.606	late	50	9	2	0	0	0	0	24	0
33	604	33.604	late	50	2	3	1	0	0	0	16	0
33	604	33.604	late	50	9	1	0	0	0	0	36	3
33	604	33.604	late	50	7	4	3	0	0	0	23	0
33	604	33.604	late	50	18	4	3	1	6	0	24	2
33	1007	33.1007	late	50	2	6	0	0	0	0	0	4
33	1007	33.1007	late	50	3	6	0	0	1	0	0	1
33	1007	33.1007	late	50	7	6	1	0	0	1	11	2
33	1007	33.1007	late	50	6	5	0	0	1	1	5	0
33	909	33.909	late	50	2	2	3	1	0	0	4	2
33	909	33.909	late	50	13	9	1	0	0	0	18	3
33	909	33.909	late	50	4	0	0	0	0	0	7	1
33	909	33.909	late	50	4	1	1	0	0	0	2	1
36	210	36.21	late	50	5	7	0	0	0	0	0	0
36	210	36.21	late	50	13	0	0	0	0	0	0	0
36	210	36.21	late	50	3	2	0	0	0	0	0	0
36	210	36.21	late	50	6	2	0	0	0	0	0	1
36	912	36.912	late	50	3	1	1	0	0	1	2	3
36	912	36.912	late	50	4	0	0	0	0	0	1	0
36	912	36.912	late	50	2	0	2	0	0	1	0	2
36	912	36.912	late	50	10	3	0	0	0	0	0	1
36	1111	36.1111	late	50	2	1	0	0	0	0	1	0
36	1111	36.1111	late	50	4	0	0	0	0	0	1	0
36	1111	36.1111	late	50	6	0	0	0	0	1	15	2
36	1111	36.1111	late	50	14	2	0	0	0	0	2	2
36	811	36.811	late	50	8	2	0	0	0	1	23	0
36	811	36.811	late	50	4	4	0	0	0	0	31	2
36	811	36.811	late	50	6	2	0	0	0	0	31	2
36	811	36.811	late	50	8	2	0	0	0	0	29	2
36	208	36.208	late	50	7	2	0	0	0	2	20	1
36	208	36.208	late	50	8	3	0	0	0	1	19	1
36	208	36.208	late	50	23	11	0	0	0	0	34	0
36	208	36.208	late	50	11	4	0	0	0	0	47	2
37	808	37.808	late	50	6	0	0	0	0	0	23	1
37	808	37.808	late	50	13	2	0	0	0	0	25	2
37	808	37.808	late	50	13	0	0	0	0	0	12	1
37	808	37.808	late	50	18	2	0	0	0	0	46	2
37	310	37.31	late	50	13	3	0	0	0	1	5	2
37	310	37.31	late	50	5	15	1	1	1	0	40	1
37	310	37.31	late	50	6	3	2	0	1	1	6	1
37	310	37.31	late	50	9	6	3	1	1	1	15	0
37	811	37.811	late	50	3	0	0	0	0	0	4	0
37	811	37.811	late	50	9	3	0	0	0	0	5	2
37	811	37.811	late	50	5	1	0	0	0	1	0	0
37	811	37.811	late	50	9	4	0	0	0	0	24	3
37	1005	37.1005	late	50	3	1	1	1	1	0	12	0
37	1005	37.1005	late	50	11	7	0	0	0	0	0	1
37	1005	37.1005	late	50	11	4	2	1	1	0	8	0
37	1005	37.1005	late	50	5	0	0	0	0	0	6	4
37	1104	37.1104	late	50	2	6	0	0	0	0	1	0
37	1104	37.1104	late	50	7	3	0	0	0	0	1	1
37	1104	37.1104	late	50	4	7	0	1	1	0	15	0
37	1104	37.1104	late	50	6	1	1	1	1	0	6	4
51	908	51.908	late	50	2	5	1	0	3	0	0	0
51	908	51.908	late	50	15	3	1	0	1	0	5	0
51	908	51.908	late	50	6	1	1	1	0	1	0	0
51	908	51.908	late	50	18	2	0	0	0	0	11	2
51	606	51.606	late	50	6	2	0	0	0	0	2	2
51	606	51.606	late	50	11	9	2	1	1	2	8	0
51	606	51.606	late	50	4	7	1	0	0	0	4	1
51	606	51.606	late	50	10	1	0	0	0	0	7	1
51	1006	51.1006	late	50	7	1	0	0	0	0	3	1
51	1006	51.1006	late	50	14	2	0	0	0	0	9	1
51	1006	51.1006	late	50	10	0	0	0	0	1	0	0
51	1006	51.1006	late	50	16	0	7	0	2	0	15	0
51	609	51.609	late	50	5	7	0	0	0	0	1	1
51	609	51.609	late	50	14	2	0	0	0	0	4	0
51	609	51.609	late	50	8	4	0	0	0	1	1	0
51	609	51.609	late	50	19	2	0	1	0	0	4	0
51	507	51.507	late	50	5	3	1	0	0	1	2	0
51	507	51.507	late	50	15	3	1	1	0	1	1	0
51	507	51.507	late	50	4	1	2	0	0	3	1	0
51	507	51.507	late	50	14	2	1	0	0	0	12	2
55	706	55.706	late	50	9	2	0	0	0	0	15	0
55	706	55.706	late	50	8	2	0	0	0	1	9	0
55	706	55.706	late	50	21	5	2	2	0	0	15	1
55	706	55.706	late	50	18	5	0	0	0	0	7	1
55	808	55.808	late	50	4	4	0	0	0	1	0	0
55	808	55.808	late	50	23	5	2	0	0	0	0	0
55	808	55.808	late	50	5	8	2	1	1	0	0	0
55	808	55.808	late	50	15	2	1	0	0	0	0	0
55	905	55.905	late	50	10	2	0	0	0	0	2	1
55	905	55.905	late	50	10	1	0	0	0	0	0	0
55	905	55.905	late	50	14	9	4	0	1	0	6	0
55	905	55.905	late	50	22	9	0	0	0	0	2	3
55	803	55.803	late	50	7	3	0	0	0	0	0	0
55	803	55.803	late	50	6	1	1	1	0	0	0	0
55	803	55.803	late	50	10	0	0	0	0	1	0	1
55	803	55.803	late	50	18	1	0	0	0	0	0	1
55	903	55.903	late	50	3	1	0	0	0	0	0	2
55	903	55.903	late	50	11	4	1	0	0	0	0	2
55	903	55.903	late	50	3	6	0	0	0	0	0	1
55	903	55.903	late	50	13	1	0	0	0	0	0	0
59	608	59.608	late	50	12	0	0	0	0	1	11	2
59	608	59.608	late	50	3	9	0	0	0	0	0	0
59	608	59.608	late	50	7	4	1	0	0	0	7	0
59	608	59.608	late	50	18	2	0	0	0	0	5	1
59	606	59.606	late	50	10	4	0	0	1	0	3	0
59	606	59.606	late	50	2	2	2	1	0	0	5	1
59	606	59.606	late	50	12	7	3	0	0	0	7	3
59	606	59.606	late	50	15	9	0	0	0	2	30	2
59	710	59.71	late	50	5	2	2	1	0	0	18	0
59	710	59.71	late	50	8	0	0	0	0	0	4	1
59	710	59.71	late	50	7	5	2	0	0	0	7	2
59	710	59.71	late	50	7	0	0	0	0	0	2	0
59	410	59.41	late	50	7	6	1	0	0	0	9	0
59	410	59.41	late	50	12	11	2	1	0	0	15	1
59	410	59.41	late	50	19	3	0	0	0	1	6	2
59	410	59.41	late	50	19	12	4	0	0	1	19	2
59	1005	59.1005	late	50	3	4	3	1	1	0	3	1
59	1005	59.1005	late	50	16	0	5	0	1	0	0	4
59	1005	59.1005	late	50	6	6	0	0	0	2	5	1
59	1005	59.1005	late	50	15	8	8	2	0	0	0	0
60	606	60.606	late	50	4	0	0	0	0	1	7	0
60	606	60.606	late	50	7	0	0	0	0	0	5	0
60	606	60.606	late	50	13	0	1	0	0	0	2	0
60	606	60.606	late	50	16	0	0	0	0	0	13	0
60	906	60.906	late	50	1	0	0	0	0	0	0	0
60	906	60.906	late	50	3	0	4	1	0	0	0	2
60	906	60.906	late	50	14	10	2	0	1	0	0	3
60	906	60.906	late	50	18	1	0	0	0	0	0	0
60	707	60.707	late	50	5	5	0	0	0	0	3	0
60	707	60.707	late	50	4	3	0	0	0	0	9	3
60	707	60.707	late	50	6	0	0	0	0	0	14	1
60	707	60.707	late	50	22	7	1	0	0	0	34	3
60	1007	60.1007	late	50	3	4	1	0	0	0	0	1
60	1007	60.1007	late	50	16	3	0	1	0	0	0	1
60	1007	60.1007	late	50	6	0	0	0	0	0	0	4
60	1007	60.1007	late	50	11	2	1	0	0	0	0	1
60	710	60.71	late	50	6	4	1	1	0	0	0	0
60	710	60.71	late	50	4	2	1	0	0	0	0	0
60	710	60.71	late	50	6	1	0	0	0	0	0	0
60	710	60.71	late	50	7	4	0	0	0	0	0	0
64	911	64.911	late	50	9	0	0	0	0	0	0	0
64	911	64.911	late	50	7	9	5	0	0	0	2	0
64	911	64.911	late	50	7	2	0	0	0	0	1	1
64	911	64.911	late	50	1	8	3	0	0	0	1	1
64	512	64.512	late	50	4	0	0	0	0	0	15	0
64	512	64.512	late	50	11	1	0	0	0	0	2	1
64	512	64.512	late	50	10	2	0	0	0	0	7	1
64	512	64.512	late	50	4	3	0	0	0	0	22	0
64	306	64.306	late	50	9	2	0	0	0	0	0	4
64	306	64.306	late	50	10	3	1	1	0	1	0	2
64	306	64.306	late	50	9	2	2	0	0	5	0	0
64	306	64.306	late	50	6	0	0	0	0	0	0	1
64	1204	64.1204	late	50	10	6	3	0	0	0	0	2
64	1204	64.1204	late	50	23	5	2	0	0	1	0	0
64	1204	64.1204	late	50	18	3	1	1	0	0	0	2
64	1204	64.1204	late	50	18	13	0	0	0	0	0	0
64	903	64.903	late	50	2	5	1	0	0	0	0	1
64	903	64.903	late	50	14	7	2	0	0	0	0	0
64	903	64.903	late	50	1	5	3	0	0	1	0	0
64	903	64.903	late	50	24	2	0	0	0	0	0	1
66	704	66.704	late	50	3	2	0	0	1	0	0	2
66	704	66.704	late	50	4	3	1	0	0	0	0	1
66	704	66.704	late	50	20	5	1	0	0	0	0	0
66	704	66.704	late	50	3	5	1	0	0	0	0	0
66	303	66.303	late	50	6	1	5	0	0	1	0	2
66	303	66.303	late	50	7	1	2	0	0	0	0	1
66	303	66.303	late	50	2	5	0	0	0	0	0	3
66	303	66.303	late	50	13	3	3	0	0	0	0	0
66	1008	66.1008	late	50	3	4	7	0	0	3	0	1
66	1008	66.1008	late	50	14	6	0	0	0	0	0	1
66	1008	66.1008	late	50	12	6	0	0	0	1	0	1
66	1008	66.1008	late	50	14	5	3	0	0	0	0	3
66	511	66.511	late	50	8	4	2	0	0	2	0	0
66	511	66.511	late	50	17	4	2	0	0	2	0	0
66	511	66.511	late	50	2	10	3	0	0	1	0	3
66	511	66.511	late	50	12	7	6	0	0	1	0	0
66	213	66.213	late	50	4	2	0	0	0	0	0	4
66	213	66.213	late	50	11	3	1	0	0	0	0	1
66	213	66.213	late	50	7	3	0	0	0	0	0	2
66	213	66.213	late	50	12	4	0	0	0	0	0	2
68	511	68.511	late	50	11	3	1	0	0	0	0	2
68	511	68.511	late	50	10	0	0	0	0	1	0	3
68	511	68.511	late	50	6	1	1	0	0	2	0	1
68	511	68.511	late	50	6	5	2	2	0	0	0	0
68	1108	68.1108	late	50	5	3	0	0	0	4	0	0
68	1108	68.1108	late	50	15	5	1	0	0	1	0	2
68	1108	68.1108	late	50	12	3	1	0	0	0	0	0
68	1108	68.1108	late	50	14	4	0	0	1	2	0	2
68	307	68.307	late	50	18	1	0	0	0	0	0	1
68	307	68.307	late	50	8	12	2	1	0	3	0	1
68	307	68.307	late	50	6	3	0	0	0	1	8	1
68	307	68.307	late	50	12	4	6	4	1	0	0	0
68	505	68.505	late	50	2	4	1	0	0	0	0	2
68	505	68.505	late	50	8	3	3	2	0	1	0	0
68	505	68.505	late	50	7	2	0	0	0	2	1	2
68	505	68.505	late	50	9	2	0	0	0	1	0	2
68	309	68.309	late	50	6	4	5	3	0	2	0	2
68	309	68.309	late	50	8	1	2	0	0	1	0	0
68	309	68.309	late	50	10	8	0	0	0	0	0	2
68	309	68.309	late	50	8	2	1	0	2	0	0	3
70	606	70.606	late	50	5	3	2	0	0	0	0	0
70	606	70.606	late	50	16	12	5	4	1	0	0	1
70	606	70.606	late	50	2	2	3	1	0	0	0	0
70	606	70.606	late	50	14	9	0	0	0	0	0	0
70	603	70.603	late	50	19	4	1	0	0	1	0	2
70	603	70.603	late	50	10	0	0	0	0	0	0	1
70	603	70.603	late	50	11	4	0	0	0	1	0	0
70	603	70.603	late	50	13	9	0	0	0	0	0	1
70	803	70.803	late	50	9	4	0	0	0	0	0	3
70	803	70.803	late	50	13	3	2	0	0	0	0	3
70	803	70.803	late	50	12	2	0	0	0	0	0	1
70	803	70.803	late	50	11	5	0	0	0	0	0	3
70	707	70.707	late	50	9	0	0	0	0	0	0	0
70	707	70.707	late	50	6	4	0	0	0	0	2	1
70	707	70.707	late	50	10	4	2	0	0	0	0	2
70	707	70.707	late	50	21	7	0	0	0	0	0	2
70	609	70.609	late	50	5	2	1	1	0	0	0	3
70	609	70.609	late	50	9	7	0	0	1	0	0	0
70	609	70.609	late	50	5	11	5	0	0	0	0	0
70	609	70.609	late	50	16	11	6	0	1	0	0	2
71	509	71.509	late	50	6	5	1	0	0	1	0	1
71	509	71.509	late	50	6	3	1	0	0	1	0	0
71	509	71.509	late	50	1	1	1	0	0	0	0	1
71	509	71.509	late	50	1	8	0	0	0	0	0	0
71	511	71.511	late	50	10	0	0	0	0	0	0	0
71	511	71.511	late	50	5	0	0	0	0	0	3	1
71	511	71.511	late	50	3	2	0	0	0	0	0	0
71	511	71.511	late	50	4	2	1	0	0	0	1	1
71	805	71.805	late	50	11	4	0	0	0	0	0	1
71	805	71.805	late	50	8	2	0	0	0	0	2	0
71	805	71.805	late	50	4	2	4	1	0	1	0	2
71	805	71.805	late	50	12	2	0	0	0	0	0	1
71	806	71.806	late	50	3	1	0	0	0	0	0	0
71	806	71.806	late	50	6	3	1	0	0	0	0	0
71	806	71.806	late	50	8	1	0	0	0	0	0	1
71	806	71.806	late	50	11	0	0	0	0	0	0	2
71	406	71.406	late	50	6	3	1	0	0	0	0	0
71	406	71.406	late	50	12	5	0	0	0	0	0	0
71	406	71.406	late	50	5	2	3	0	0	0	0	0
71	406	71.406	late	50	15	0	0	0	0	0	0	1
73	606	73.606	late	50	4	4	5	0	0	3	0	2
73	606	73.606	late	50	13	7	1	1	0	0	0	2
73	606	73.606	late	50	4	5	3	0	0	2	0	1
73	606	73.606	late	50	10	2	0	0	0	1	0	3
73	608	73.608	late	50	6	3	1	0	0	0	0	0
73	608	73.608	late	50	8	4	2	0	0	0	0	0
73	608	73.608	late	50	4	1	0	0	0	0	0	0
73	608	73.608	late	50	7	0	0	0	0	0	0	1
73	1005	73.1005	late	50	4	3	0	0	0	0	0	1
73	1005	73.1005	late	50	10	3	0	0	0	0	0	1
73	1005	73.1005	late	50	8	6	0	1	0	1	0	2
73	1005	73.1005	late	50	17	14	0	0	0	0	0	3
73	1003	73.1003	late	50	4	0	0	0	0	0	29	0
73	1003	73.1003	late	50	0	2	0	0	0	1	0	1
73	1003	73.1003	late	50	6	0	0	0	0	1	1	2
73	1003	73.1003	late	50	6	0	1	0	0	0	12	3
73	1004	73.1004	late	50	13	4	3	0	0	0	14	0
73	1004	73.1004	late	50	7	2	1	1	2	1	21	1
73	1004	73.1004	late	50	5	2	0	0	0	0	7	1
73	1004	73.1004	late	50	8	4	0	1	0	0	7	1
78	505	78.505	late	50	3	1	0	0	0	0	0	2
78	505	78.505	late	50	10	4	0	0	0	0	2	0
78	505	78.505	late	50	9	1	0	0	0	0	16	1
78	505	78.505	late	50	9	6	2	1	0	1	12	1
78	1008	78.1008	late	50	4	1	0	0	0	0	0	1
78	1008	78.1008	late	50	4	0	1	0	0	0	0	1
78	1008	78.1008	late	50	2	5	1	0	0	0	0	1
78	1008	78.1008	late	50	13	3	0	0	0	0	2	3
78	1006	78.1006	late	50	7	6	0	0	0	0	0	5
78	1006	78.1006	late	50	8	0	0	0	0	0	1	1
78	1006	78.1006	late	50	8	2	0	0	0	0	0	1
78	1006	78.1006	late	50	1	2	2	0	2	0	0	3
78	811	78.811	late	50	6	0	0	0	0	0	1	3
78	811	78.811	late	50	3	3	0	0	0	0	8	1
78	811	78.811	late	50	17	1	0	0	0	0	4	5
78	811	78.811	late	50	11	3	0	0	1	0	10	7
78	509	78.509	late	50	4	0	2	0	0	0	0	1
78	509	78.509	late	50	10	1	1	0	0	0	0	0
78	509	78.509	late	50	10	5	1	1	0	2	0	3
78	509	78.509	late	50	11	4	1	0	0	0	0	2
79	605	79.605	late	50	6	2	0	0	0	0	0	0
79	605	79.605	late	50	16	5	0	0	0	0	6	3
79	605	79.605	late	50	9	2	0	0	0	0	0	4
79	605	79.605	late	50	10	2	0	0	0	0	0	1
79	307	79.307	late	50	3	10	4	0	0	0	1	0
79	307	79.307	late	50	4	2	2	0	1	0	3	3
79	307	79.307	late	50	5	0	0	0	0	0	2	2
79	307	79.307	late	50	5	1	0	0	0	0	4	0
79	410	79.41	late	50	4	1	1	0	0	2	7	2
79	410	79.41	late	50	2	1	1	1	0	0	11	1
79	410	79.41	late	50	7	3	2	0	0	1	0	2
79	410	79.41	late	50	14	2	0	0	0	0	19	1
79	608	79.608	late	50	5	3	7	0	0	0	0	0
79	608	79.608	late	50	1	0	0	0	0	0	0	2
79	608	79.608	late	50	4	0	0	0	0	0	0	1
79	608	79.608	late	50	7	5	7	5	0	0	0	3
79	1009	79.1009	late	50	3	1	0	0	0	0	0	0
79	1009	79.1009	late	50	3	8	1	1	0	0	0	4
79	1009	79.1009	late	50	7	1	0	0	0	0	3	0
79	1009	79.1009	late	50	2	1	0	0	0	0	3	0
80	607	80.607	late	50	5	2	0	0	1	0	0	1
80	607	80.607	late	50	7	4	1	0	0	0	1	1
80	607	80.607	late	50	4	4	1	0	0	0	0	0
80	607	80.607	late	50	1	0	0	0	1	0	0	1
80	510	80.51	late	50	12	6	0	0	0	0	12	2
80	510	80.51	late	50	16	4	1	0	0	0	39	1
80	510	80.51	late	50	4	3	0	1	0	0	10	1
80	510	80.51	late	50	17	14	2	1	5	0	36	4
80	911	80.911	late	50	8	4	0	0	0	2	0	0
80	911	80.911	late	50	9	0	0	0	0	1	0	2
80	911	80.911	late	50	12	8	6	0	0	0	0	3
80	911	80.911	late	50	8	2	1	0	0	1	0	1
80	909	80.909	late	50	5	1	1	0	1	0	10	0
80	909	80.909	late	50	3	2	0	0	0	0	7	0
80	909	80.909	late	50	4	3	0	0	0	0	19	2
80	909	80.909	late	50	10	2	3	0	0	0	5	0
80	905	80.905	late	50	10	2	1	0	0	0	32	1
80	905	80.905	late	50	13	6	0	0	0	2	37	0
80	905	80.905	late	50	6	1	0	0	0	1	29	1
80	905	80.905	late	50	13	6	2	0	1	1	49	4
84	510	84.51	late	50	7	2	0	0	0	0	6	1
84	510	84.51	late	50	13	5	1	0	0	0	9	2
84	510	84.51	late	50	4	5	0	1	2	0	2	0
84	510	84.51	late	50	15	1	0	0	0	0	3	0
84	406	84.406	late	50	7	0	0	0	0	0	0	1
84	406	84.406	late	50	5	2	5	0	0	0	0	2
84	406	84.406	late	50	8	2	0	0	0	0	0	1
84	406	84.406	late	50	3	2	0	0	0	0	0	0
84	304	84.304	late	50	4	1	0	0	0	0	5	0
84	304	84.304	late	50	5	0	0	0	0	0	15	0
84	304	84.304	late	50	7	6	0	0	0	0	5	0
84	304	84.304	late	50	4	4	0	0	0	0	26	0
84	907	84.907	late	50	8	2	1	0	0	0	2	0
84	907	84.907	late	50	13	1	0	0	0	0	2	0
84	907	84.907	late	50	10	7	1	0	0	0	1	0
84	907	84.907	late	50	13	9	1	0	0	0	2	2
84	708	84.708	late	50	10	6	0	0	0	0	1	1
84	708	84.708	late	50	7	1	0	0	0	0	0	1
84	708	84.708	late	50	13	0	0	0	0	0	0	0
84	708	84.708	late	50	8	0	0	0	0	0	0	0
88	311	88.311	late	50	10	4	0	1	0	0	13	0
88	311	88.311	late	50	8	1	0	0	0	1	6	3
88	311	88.311	late	50	11	0	0	0	0	0	14	0
88	311	88.311	late	50	22	3	0	0	0	0	14	2
88	610	88.61	late	50	5	0	0	0	0	0	0	0
88	610	88.61	late	50	3	0	0	0	0	0	0	0
88	610	88.61	late	50	7	10	0	0	0	0	3	0
88	610	88.61	late	50	4	1	0	0	0	0	7	3
88	506	88.506	late	50	3	6	1	0	0	0	12	0
88	506	88.506	late	50	4	3	0	0	0	0	30	0
88	506	88.506	late	50	7	2	0	0	0	1	1	1
88	506	88.506	late	50	4	0	0	0	0	0	12	0
88	306	88.306	late	50	19	0	0	0	0	0	5	1
88	306	88.306	late	50	7	10	0	2	0	0	3	0
88	306	88.306	late	50	7	5	0	0	0	0	1	0
88	306	88.306	late	50	13	3	0	0	0	0	3	0
88	1008	88.1008	late	50	1	5	1	0	0	0	0	0
88	1008	88.1008	late	50	2	7	3	0	0	0	9	0
88	1008	88.1008	late	50	2	4	2	0	0	0	0	2
88	1008	88.1008	late	50	6	2	0	0	0	0	5	1
89	1008	89.1008	late	50	7	3	0	0	0	1	12	1
89	1008	89.1008	late	50	3	8	0	0	0	0	19	1
89	1008	89.1008	late	50	3	4	0	0	0	0	42	1
89	1008	89.1008	late	50	5	0	0	0	0	0	46	0
89	1005	89.1005	late	50	5	0	0	0	0	0	1	0
89	1005	89.1005	late	50	22	9	0	0	0	0	7	0
89	1005	89.1005	late	50	2	6	1	1	0	0	3	1
89	1005	89.1005	late	50	14	0	1	0	0	0	3	1
89	607	89.607	late	50	5	0	0	0	0	0	38	4
89	607	89.607	late	50	17	3	1	0	0	0	39	1
89	607	89.607	late	50	5	0	0	0	0	0	20	1
89	607	89.607	late	50	11	0	0	0	0	0	37	0
89	609	89.609	late	50	8	5	1	1	0	0	30	2
89	609	89.609	late	50	0	0	0	0	0	0	27	0
89	609	89.609	late	50	2	4	0	0	0	0	5	0
89	609	89.609	late	50	13	4	0	0	0	0	25	1
89	605	89.605	late	50	8	2	0	0	0	0	1	1
89	605	89.605	late	50	8	1	0	0	0	0	0	2
89	605	89.605	late	50	5	2	0	0	0	0	1	1
89	605	89.605	late	50	15	2	0	0	0	0	2	0
90	805	90.805	late	50	5	15	1	0	0	0	9	1
90	805	90.805	late	50	25	9	0	0	0	0	52	0
90	805	90.805	late	50	9	4	0	0	0	0	25	1
90	805	90.805	late	50	10	0	0	0	0	0	18	3
90	1010	90.101	late	50	1	1	0	0	0	0	6	0
90	1010	90.101	late	50	1	0	0	0	0	0	11	1
90	1010	90.101	late	50	8	0	0	0	0	0	19	1
90	1010	90.101	late	50	11	1	0	0	0	0	18	2
90	1006	90.1006	late	50	15	2	1	0	0	0	48	1
90	1006	90.1006	late	50	12	17	5	0	0	0	13	2
90	1006	90.1006	late	50	4	0	0	0	0	1	26	0
90	1006	90.1006	late	50	12	1	0	0	0	0	29	1
90	609	90.609	late	50	7	0	0	0	0	0	3	0
90	609	90.609	late	50	6	2	0	0	0	0	3	0
90	609	90.609	late	50	3	14	3	0	0	0	3	1
90	609	90.609	late	50	15	7	0	0	0	0	3	1
90	507	90.507	late	50	4	0	0	0	0	0	15	1
90	507	90.507	late	50	10	1	0	0	0	0	4	0
90	507	90.507	late	50	3	5	2	0	0	0	2	3
90	507	90.507	late	50	5	4	4	0	0	0	13	6
92	510	92.51	late	50	2	2	0	0	0	0	0	1
92	510	92.51	late	50	11	1	0	0	0	0	2	0
92	510	92.51	late	50	2	7	2	1	0	0	0	0
92	510	92.51	late	50	13	6	2	0	0	0	3	2
92	805	92.805	late	50	10	5	0	0	0	1	0	1
92	805	92.805	late	50	14	6	1	0	0	0	2	1
92	805	92.805	late	50	8	2	0	0	0	0	0	2
92	805	92.805	late	50	3	2	0	0	0	0	3	0
92	1004	92.1004	late	50	3	1	0	0	0	0	0	2
92	1004	92.1004	late	50	6	9	1	0	0	0	0	2
92	1004	92.1004	late	50	7	0	0	0	0	0	0	3
92	1004	92.1004	late	50	8	2	0	0	0	0	0	1
92	703	92.703	late	50	2	1	1	0	0	0	11	0
92	703	92.703	late	50	1	0	0	0	0	0	10	0
92	703	92.703	late	50	6	3	2	0	0	0	0	0
92	703	92.703	late	50	8	3	0	0	0	0	10	0
92	1009	92.1009	late	50	3	0	0	0	0	0	0	1
92	1009	92.1009	late	50	18	1	0	0	0	0	3	0
92	1009	92.1009	late	50	8	2	0	0	0	0	12	0
92	1009	92.1009	late	50	16	2	0	0	0	0	8	0
99	310	99.31	late	50	10	0	0	0	0	0	2	2
99	310	99.31	late	50	11	0	0	0	0	0	3	2
99	310	99.31	late	50	5	0	0	0	0	0	0	1
99	310	99.31	late	50	11	0	0	0	0	0	9	2
99	1006	99.1006	late	50	15	0	0	0	0	0	30	0
99	1006	99.1006	late	50	6	7	0	0	0	0	16	1
99	1006	99.1006	late	50	17	2	0	0	0	0	31	5
99	1006	99.1006	late	50	5	11	1	0	0	0	23	3
99	1003	99.1003	late	50	5	0	1	0	0	0	15	3
99	1003	99.1003	late	50	13	0	0	0	0	0	17	3
99	1003	99.1003	late	50	1	2	0	0	0	0	11	0
99	1003	99.1003	late	50	6	0	1	0	0	0	25	1
99	1008	99.1008	late	50	6	3	2	0	0	0	11	2
99	1008	99.1008	late	50	12	1	0	0	0	0	24	0
99	1008	99.1008	late	50	9	5	3	0	0	0	11	1
99	1008	99.1008	late	50	16	6	0	0	0	0	28	4
99	608	99.608	late	50	7	4	2	2	2	0	2	2
99	608	99.608	late	50	18	2	0	0	0	0	20	1
99	608	99.608	late	50	4	11	1	0	0	0	38	0
99	608	99.608	late	50	10	0	0	0	0	0	21	1
100	809	100.809	late	50	4	0	0	1	0	0	0	0
100	809	100.809	late	50	13	0	3	0	0	0	4	1
100	809	100.809	late	50	6	1	0	0	0	0	0	4
100	809	100.809	late	50	18	1	1	0	0	0	8	4
100	705	100.705	late	50	16	1	1	0	0	0	13	3
100	705	100.705	late	50	7	0	0	0	0	0	25	1
100	705	100.705	late	50	6	1	0	0	0	0	3	0
100	705	100.705	late	50	9	2	0	0	0	0	19	2
100	606	100.606	late	50	5	2	1	1	0	1	0	1
100	606	100.606	late	50	10	3	1	0	0	1	21	1
100	606	100.606	late	50	4	3	2	1	0	0	0	1
100	606	100.606	late	50	5	2	0	3	0	0	9	1
100	410	100.41	late	50	7	0	1	0	0	0	4	0
100	410	100.41	late	50	5	3	0	1	0	0	17	1
100	410	100.41	late	50	7	1	1	0	0	0	0	1
100	410	100.41	late	50	6	5	0	0	0	0	8	2
100	511	100.511	late	50	12	1	0	0	0	0	0	0
100	511	100.511	late	50	5	1	0	0	0	0	1	0
100	511	100.511	late	50	7	2	0	0	0	0	9	0
100	511	100.511	late	50	11	0	0	0	0	0	1	0
101	610	101.61	late	50	6	2	0	0	0	0	0	1
101	610	101.61	late	50	9	6	1	0	0	0	0	0
101	610	101.61	late	50	6	5	0	0	0	1	0	1
101	610	101.61	late	50	7	2	3	1	0	0	0	0
101	607	101.607	late	50	4	10	1	0	0	0	0	1
101	607	101.607	late	50	8	4	1	2	1	0	0	0
101	607	101.607	late	50	8	2	4	1	0	0	0	3
101	607	101.607	late	50	15	1	0	0	0	0	0	1
101	906	101.906	late	50	2	1	0	0	0	0	11	3
101	906	101.906	late	50	6	1	0	0	0	0	43	0
101	906	101.906	late	50	3	1	0	0	0	0	7	0
101	906	101.906	late	50	4	1	0	0	0	0	24	0
101	1106	101.111	late	50	0	0	1	0	0	0	5	0
101	1106	101.111	late	50	8	2	1	0	0	0	23	2
101	1106	101.111	late	50	10	0	0	0	0	0	7	2
101	1106	101.111	late	50	2	0	0	1	0	0	10	0
101	1104	101.11	late	50	4	1	1	0	1	0	0	0
101	1104	101.11	late	50	11	1	0	0	0	0	4	0
101	1104	101.11	late	50	3	0	1	1	1	0	0	0
101	1104	101.11	late	50	7	4	0	0	0	0	2	1
104	504	104.504	late	50	8	4	0	0	0	0	5	0
104	504	104.504	late	50	17	8	1	0	0	0	33	1
104	504	104.504	late	50	5	5	0	1	0	0	26	1
104	504	104.504	late	50	7	4	1	0	0	0	12	0
104	703	104.703	late	50	9	0	0	0	0	1	36	1
104	703	104.703	late	50	5	1	0	0	0	0	33	3
104	703	104.703	late	50	6	6	0	0	0	0	16	2
104	703	104.703	late	50	20	8	2	0	0	0	32	1
104	1009	104.101	late	50	5	1	1	0	0	0	0	1
104	1009	104.101	late	50	6	3	1	0	0	0	0	0
104	1009	104.101	late	50	5	1	2	0	1	0	0	1
104	1009	104.101	late	50	15	2	1	0	0	2	2	2
104	707	104.707	late	50	2	9	0	0	0	0	0	2
104	707	104.707	late	50	15	0	0	0	0	0	21	2
104	707	104.707	late	50	9	6	0	0	0	0	14	1
104	707	104.707	late	50	12	6	1	0	0	1	13	1
104	710	104.71	late	50	11	1	0	0	0	0	1	0
104	710	104.71	late	50	7	2	0	0	0	0	1	2
104	710	104.71	late	50	11	0	0	0	0	0	1	0
104	710	104.71	late	50	17	0	0	0	0	0	0	2
106	909	106.909	late	50	7	3	0	0	0	0	5	0
106	909	106.909	late	50	8	3	0	0	0	1	2	1
106	909	106.909	late	50	3	3	0	0	0	0	7	1
106	909	106.909	late	50	8	11	1	0	0	0	9	1
106	507	106.507	late	50	5	2	1	0	0	0	12	1
106	507	106.507	late	50	26	1	0	0	0	0	2	1
106	507	106.507	late	50	7	2	0	0	0	0	3	0
106	507	106.507	late	50	17	10	1	0	0	0	9	6
106	805	106.805	late	50	2	1	1	0	0	0	10	2
106	805	106.805	late	50	12	2	0	0	0	0	44	1
106	805	106.805	late	50	9	1	0	0	0	0	13	0
106	805	106.805	late	50	1	2	4	1	1	0	35	1
106	1104	106.11	late	50	7	2	0	0	0	0	30	1
106	1104	106.11	late	50	5	2	0	0	0	0	3	4
106	1104	106.11	late	50	7	0	0	0	0	0	6	3
106	1104	106.11	late	50	11	4	0	0	0	1	10	2
106	1108	106.111	late	50	9	4	0	0	0	0	12	0
106	1108	106.111	late	50	4	0	0	0	0	0	10	0
106	1108	106.111	late	50	12	10	2	0	0	0	0	3
106	1108	106.111	late	50	10	7	0	0	1	1	42	1
107	607	107.607	late	50	2	5	0	0	0	0	10	0
107	607	107.607	late	50	15	4	0	0	0	0	24	0
107	607	107.607	late	50	4	3	1	0	0	0	6	2
107	607	107.607	late	50	6	3	0	0	0	1	11	1
107	1007	107.101	late	50	14	4	1	0	0	0	0	2
107	1007	107.101	late	50	8	3	0	0	1	0	0	4
107	1007	107.101	late	50	13	1	0	0	0	0	0	2
107	1007	107.101	late	50	4	9	0	0	0	0	0	1
107	1004	107.1	late	50	11	2	0	0	0	0	8	3
107	1004	107.1	late	50	26	6	0	0	0	0	12	2
107	1004	107.1	late	50	4	9	0	0	0	0	7	1
107	1004	107.1	late	50	10	16	3	0	0	0	2	4
107	603	107.603	late	50	3	1	0	0	0	0	0	0
107	603	107.603	late	50	12	5	0	0	0	0	3	0
107	603	107.603	late	50	2	6	0	0	0	0	2	2
107	603	107.603	late	50	8	2	0	0	0	0	15	0
107	610	107.61	late	50	16	3	0	0	0	0	23	2
107	610	107.61	late	50	22	1	0	0	0	0	28	0
107	610	107.61	late	50	13	2	0	0	0	0	3	1
107	610	107.61	late	50	19	10	0	0	0	1	47	4
109	509	109.509	late	50	2	3	0	0	0	0	4	0
109	509	109.509	late	50	2	1	0	0	0	0	7	3
109	509	109.509	late	50	2	0	0	0	0	0	1	0
109	509	109.509	late	50	5	4	0	0	0	0	1	1
109	703	109.703	late	50	4	3	1	2	0	0	0	0
109	703	109.703	late	50	6	2	0	0	0	0	1	0
109	703	109.703	late	50	5	2	0	0	0	0	1	4
109	703	109.703	late	50	1	0	0	0	0	0	0	0
109	402	109.402	late	50	11	0	0	0	0	0	0	4
109	402	109.402	late	50	13	4	0	0	0	0	7	1
109	402	109.402	late	50	1	1	0	0	0	0	0	2
109	402	109.402	late	50	10	3	0	0	0	0	7	3
109	910	109.91	late	50	4	0	0	0	0	0	0	2
109	910	109.91	late	50	7	1	0	0	0	0	0	1
109	910	109.91	late	50	2	0	0	0	0	0	0	2
109	910	109.91	late	50	12	4	1	0	1	0	2	1
109	710	109.71	late	50	3	0	0	1	0	0	3	5
109	710	109.71	late	50	1	0	0	0	0	0	10	1
109	710	109.71	late	50	5	0	0	0	0	0	20	3
109	710	109.71	late	50	10	0	0	0	0	0	9	1
111	1008	111.101	late	50	6	3	0	1	0	0	0	0
111	1008	111.101	late	50	6	0	0	0	0	0	7	4
111	1008	111.101	late	50	10	0	0	0	0	0	3	0
111	1008	111.101	late	50	5	3	0	1	0	0	2	2
111	906	111.906	late	50	3	1	0	0	0	0	4	1
111	906	111.906	late	50	2	2	0	0	0	0	0	2
111	906	111.906	late	50	15	1	0	0	0	0	0	1
111	906	111.906	late	50	13	1	0	0	0	0	0	1
111	506	111.506	late	50	4	5	0	0	0	0	0	0
111	506	111.506	late	50	5	0	0	0	0	0	0	0
111	506	111.506	late	50	2	0	0	0	0	0	0	0
111	506	111.506	late	50	11	3	2	0	0	0	2	2
111	307	111.307	late	50	8	0	0	0	0	1	0	2
111	307	111.307	late	50	15	4	1	0	0	1	0	2
111	307	111.307	late	50	6	3	0	0	0	0	3	2
111	307	111.307	late	50	11	1	1	0	0	0	14	0
111	703	111.703	late	50	6	3	0	1	0	0	0	0
111	703	111.703	late	50	11	6	0	0	0	0	0	1
111	703	111.703	late	50	8	11	0	0	0	0	0	0
111	703	111.703	late	50	8	8	0	0	0	0	2	1
113	910	113.91	late	50	7	4	2	0	0	0	0	0
113	910	113.91	late	50	11	4	1	0	1	0	7	0
113	910	113.91	late	50	4	2	2	0	0	0	4	1
113	910	113.91	late	50	12	2	0	0	0	0	7	1
113	507	113.507	late	50	7	3	0	0	0	0	9	0
113	507	113.507	late	50	7	1	3	0	0	0	20	1
113	507	113.507	late	50	7	2	0	0	0	1	0	5
113	507	113.507	late	50	7	3	0	0	0	0	7	1
113	311	113.311	late	50	8	3	1	0	0	0	0	1
113	311	113.311	late	50	7	6	0	0	0	0	1	2
113	311	113.311	late	50	6	4	1	1	1	0	0	1
113	311	113.311	late	50	17	5	0	0	0	0	3	2
113	611	113.611	late	50	4	1	0	0	0	0	10	0
113	611	113.611	late	50	5	2	0	0	0	0	0	0
113	611	113.611	late	50	10	1	0	0	0	0	0	0
113	611	113.611	late	50	10	0	0	0	0	0	0	2
113	609	113.609	late	50	5	0	0	0	0	0	6	0
113	609	113.609	late	50	12	6	1	0	0	0	0	0
113	609	113.609	late	50	5	2	0	0	0	0	5	1
113	609	113.609	late	50	10	1	0	0	0	0	15	4
114	707	114.707	late	50	5	5	1	1	0	0	19	1
114	707	114.707	late	50	16	1	0	0	0	0	30	1
114	707	114.707	late	50	7	10	0	0	0	0	16	1
114	707	114.707	late	50	20	9	1	0	0	0	51	2
114	910	114.91	late	50	9	2	0	0	0	0	1	0
114	910	114.91	late	50	7	1	0	0	0	0	1	2
114	910	114.91	late	50	16	7	1	1	0	0	19	1
114	910	114.91	late	50	13	4	0	0	0	0	11	0
114	1006	114.101	late	50	6	1	0	0	0	0	6	0
114	1006	114.101	late	50	6	6	0	0	0	0	13	0
114	1006	114.101	late	50	13	3	2	0	0	0	26	2
114	1006	114.101	late	50	21	1	0	0	0	0	17	2
114	304	114.304	late	50	6	0	0	0	0	0	1	1
114	304	114.304	late	50	4	0	1	0	1	0	0	0
114	304	114.304	late	50	6	4	1	0	1	0	3	0
114	304	114.304	late	50	14	3	1	0	0	0	0	1
114	505	114.505	late	50	4	5	0	0	0	0	6	1
114	505	114.505	late	50	21	8	0	0	0	0	0	3
114	505	114.505	late	50	7	7	1	0	0	0	7	0
114	505	114.505	late	50	5	5	1	1	0	0	2	0

## Sheet: Thickness
Leaf thickness measurements 2014 species experiment
plot	tree no	measurement	leaf n°1	leaf n°2	leaf n°3	leaf n°4	leaf n°5
2	0807	1	0.186	0.173	0.207	0.19	0.237
2	0807	2	0.22	0.162	0.195	0.181	0.211
2	0807	3	0.217	0.164	0.186	0.176	0.215
2	0807	4	0.205	0.167	0.187	0.177	0.204
2	0507	1	0.19	0.193	0.179	0.183	0.201
2	0507	2	0.18	0.171	0.167	0.176	0.202
2	0507	3	0.169	0.199	0.173	0.171	0.189
2	0507	4	0.178	0.186	0.181	0.171	0.199
2	0603	1	0.167	0.209	0.183	0.164	0.162
2	0603	2	0.164	0.167	0.191	0.172	0.18
2	0603	3	0.175	0.168	0.178	0.186	0.174
2	0603	4	0.173	0.17	0.174	0.179	0.178
2	0510	1	0.165	0.152	0.154	0.166	0.166
2	0510	2	0.172	0.179	0.163	0.178	0.171
2	0510	3	0.171	0.179	0.161	0.175	0.176
2	0510	4	0.183	0.141	0.15	0.155	0.175
2	0508	1	0.204	0.201	0.22	0.212	0.202
2	0508	2	0.237	0.213	0.209	0.219	0.203
2	0508	3	0.21	0.217	0.217	0.203	0.202
2	0508	4	0.211	0.194	0.209	0.206	0.216
5	0409	1	0.185	0.19	0.176	0.176	0.181
5	0409	2	0.175	0.191	0.181	0.178	0.17
5	0409	3	0.178	0.172	0.175	0.175	0.169
5	0409	4	0.175	0.176	0.174	0.19	0.19
5	0712	1	0.189	0.188	0.206	0.218	0.18
5	0712	2	0.184	0.177	0.189	0.201	0.181
5	0712	3	0.188	0.179	0.191	0.192	0.187
5	0712	4	0.196	0.181	0.18	0.194	0.167
5	1107	1	0.148	0.159	0.165	0.165	0.187
5	1107	2	0.14	0.155	0.179	0.171	0.173
5	1107	3	0.154	0.17	0.166	0.176	0.162
5	1107	4	0.149	0.159	0.171	0.168	0.164
5	1008	1	0.206	0.2	0.177	0.192	0.202
5	1008	2	0.213	0.213	0.189	0.186	0.183
5	1008	3	0.203	0.199	0.193	0.178	0.187
5	1008	4	0.202	0.204	0.183	0.193	0.183
5	0403	1	0.205	0.179	0.204	0.198	0.219
5	0403	2	0.218	0.2	0.225	0.2	0.217
5	0403	3	0.215	0.194	0.222	0.196	0.197
5	0403	4	0.211	0.215	0.221	0.205	0.211
7	0804	1	0.201	0.2	0.202	0.199	0.204
7	0804	2	0.204	0.199	0.197	0.199	0.215
7	0804	3	0.21	0.19	0.211	0.193	0.202
7	0804	4	0.204	0.216	0.181	0.192	0.192
7	1106	1	0.154	0.163	0.187	0.161	0.165
7	1106	2	0.149	0.159	0.18	0.192	0.182
7	1106	3	0.162	0.172	0.187	0.184	0.182
7	1106	4	0.156	0.168	0.198	0.163	0.169
7	0306	1	0.234	0.22	0.23	0.21	0.229
7	0306	2	0.227	0.218	0.216	0.211	0.209
7	0306	3	0.225	0.2	0.197	0.203	0.216
7	0306	4	0.216	0.197	0.204	0.208	0.229
7	0302	1	0.19	0.183	0.197	0.197	0.203
7	0302	2	0.198	0.191	0.208	0.205	0.206
7	0302	3	0.228	0.184	0.191	0.233	0.216
7	0302	4	0.18	0.199	0.19	0.204	0.183
7	1010	1	0.204	0.187	0.182	0.199	0.178
7	1010	2	0.211	0.183	0.194	0.223	0.187
7	1010	3	0.188	0.178	0.175	0.207	0.18
7	1010	4	0.183	0.198	0.18	0.187	0.192
8	0410	1	0.18	0.191	0.191	0.177	0.199
8	0410	2	0.188	0.205	0.197	0.181	0.206
8	0410	3	0.188	0.215	0.202	0.188	0.179
8	0410	4	0.182	0.194	0.179	0.205	0.187
8	0406	1	0.19	0.193	0.19	0.197	0.187
8	0406	2	0.204	0.192	0.187	0.204	0.194
8	0406	3	0.223	0.196	0.201	0.199	0.199
8	0406	4	0.204	0.178	0.186	0.204	0.182
8	0803	1	0.194	0.194	0.206	0.195	0.195
8	0803	2	0.191	0.195	0.192	0.219	0.203
8	0803	3	0.205	0.195	0.2	0.224	0.198
8	0803	4	0.194	0.193	0.209	0.209	0.197
8	1010	1	0.231	0.201	0.226	0.209	0.204
8	1010	2	0.25	0.192	0.235	0.208	0.208
8	1010	3	0.211	0.202	0.236	0.232	0.211
8	1010	4	0.214	0.198	0.216	0.205	0.212
8	0702	1	0.212	0.201	0.207	0.2	0.2
8	0702	2	0.198	0.203	0.192	0.19	0.209
8	0702	3	0.209	0.206	0.2	0.186	0.202
8	0702	4	0.194	0.209	0.208	0.19	0.19
11	1008	1	0.176	0.192	0.183	0.17	0.175
11	1008	2	0.213	0.198	0.17	0.192	0.193
11	1008	3	0.209	0.217	0.174	0.201	0.18
11	1008	4	0.186	0.186	0.17	0.19	0.179
11	0902	1	0.176	0.181	0.184	0.201	0.182
11	0902	2	0.18	0.202	0.187	0.188	0.21
11	0902	3	0.187	0.214	0.186	0.217	0.209
11	0902	4	0.176	0.199	0.183	0.185	0.207
11	0804	1	0.201	0.183	0.179	0.21	0.187
11	0804	2	0.212	0.194	0.22	0.202	0.21
11	0804	3	0.205	0.209	0.204	0.215	0.228
11	0804	4	0.184	0.182	0.194	0.209	0.191
11	0905	1	0.244	0.253	0.21	0.23	0.249
11	0905	2	0.251	0.23	0.225	0.236	0.231
11	0905	3	0.236	0.228	0.231	0.254	0.242
11	0905	4	0.23	0.214	0.21	0.259	0.238
11	1107	1	0.184	0.158	0.185	0.188	0.185
11	1107	2	0.217	0.154	0.181	0.176	0.202
11	1107	3	0.22	0.164	0.185	0.186	0.205
11	1107	4	0.217	0.155	0.177	0.183	0.182
12	1105	1	0.21	0.215	0.24	0.193	0.207
12	1105	2	0.194	0.202	0.205	0.223	0.211
12	1105	3	0.207	0.209	0.224	0.228	0.19
12	1105	4	0.199	0.198	0.218	0.209	0.201
12	1205	1	0.199	0.176	0.194	0.195	0.176
12	1205	2	0.223	0.195	0.203	0.212	0.193
12	1205	3	0.205	0.195	0.215	0.203	0.206
12	1205	4	0.204	0.172	0.204	0.206	0.248
12	1112	1	0.228	0.195	0.205	0.203	0.2
12	1112	2	0.194	0.218	0.213	0.208	0.218
12	1112	3	0.181	0.215	0.206	0.21	0.213
12	1112	4	0.209	0.193	0.181	0.188	0.209
12	0911	1	0.234	0.196	0.206	0.233	0.201
12	0911	2	0.226	0.21	0.214	0.226	0.199
12	0911	3	0.229	0.209	0.212	0.256	0.187
12	0911	4	0.234	0.23	0.225	0.227	0.188
12	1211	1	0.2	0.214	0.217	0.239	0.209
12	1211	2	0.198	0.209	0.229	0.246	0.201
12	1211	3	0.203	0.209	0.209	0.227	0.191
12	1211	4	0.2	0.197	0.219	0.216	0.192
14	0806	1	0.198	0.196	0.197	0.2	0.184
14	0806	2	0.19	0.189	0.206	0.218	0.192
14	0806	3	0.208	0.183	0.2	0.211	0.191
14	0806	4	0.196	0.186	0.189	0.188	0.177
14	0609	1	0.185	0.191	0.181	0.19	0.191
14	0609	2	0.205	0.192	0.193	0.18	0.184
14	0609	3	0.199	0.2	0.198	0.2	0.197
14	0609	4	0.213	0.204	0.186	0.203	0.189
14	1106	1	0.26	0.238	0.24	0.253	0.252
14	1106	2	0.251	0.259	0.24	0.252	0.247
14	1106	3	0.256	0.259	0.23	0.278	0.233
14	1106	4	0.252	0.24	0.239	0.294	0.267
14	1008	1	0.212	0.213	0.229	0.23	0.228
14	1008	2	0.22	0.226	0.232	0.226	0.229
14	1008	3	0.212	0.208	0.232	0.22	0.229
14	1008	4	0.251	0.215	0.231	0.244	0.25
14	0512	1	0.207	0.194	0.238	0.205	0.207
14	0512	2	0.21	0.219	0.23	0.197	0.22
14	0512	3	0.204	0.207	0.225	0.214	0.218
14	0512	4	0.19	0.195	0.255	0.2	0.209
15	0908	1	0.22	0.204	0.233	0.226	0.2
15	0908	2	0.215	0.222	0.256	0.232	0.227
15	0908	3	0.237	0.24	0.271	0.215	0.233
15	0908	4	0.221	0.213	0.227	0.248	0.226
15	1107	1	0.232	0.227	0.225	0.218	0.204
15	1107	2	0.246	0.224	0.241	0.21	0.239
15	1107	3	0.241	0.219	0.238	0.222	0.236
15	1107	4	0.226	0.217	0.253	0.237	0.214
15	0706	1	0.223	0.262	0.257	0.24	0.22
15	0706	2	0.234	0.248	0.265	0.239	0.224
15	0706	3	0.251	0.249	0.275	0.232	0.23
15	0706	4	0.241	0.251	0.261	0.225	0.221
15	0404	1	0.287	0.233	0.223	0.234	0.226
15	0404	2	0.294	0.256	0.251	0.235	0.196
15	0404	3	0.285	0.228	0.223	0.242	0.221
15	0404	4	0.299	0.225	0.212	0.24	0.216
15	0708	1	0.226	0.243	0.23	0.239	0.253
15	0708	2	0.222	0.229	0.25	0.259	0.256
15	0708	3	0.248	0.242	0.271	0.244	0.266
15	0708	4	0.221	0.228	0.237	0.243	0.257
18	0410	1	0.195	0.19	0.187	0.173	0.186
18	0410	2	0.181	0.182	0.204	0.179	0.209
18	0410	3	0.182	0.19	0.212	0.171	0.178
18	0410	4	0.192	0.193	0.192	0.175	0.182
18	0508	1	0.181	0.184	0.178	0.181	0.173
18	0508	2	0.181	0.188	0.183	0.183	0.175
18	0508	3	0.216	0.183	0.183	0.209	0.179
18	0508	4	0.192	0.197	0.18	0.177	0.156
18	0610	1	0.155	0.158	0.167	0.169	0.158
18	0610	2	0.152	0.158	0.183	0.175	0.163
18	0610	3	0.18	0.173	0.165	0.17	0.172
18	0610	4	0.167	0.167	0.169	0.169	0.177
18	1005	1	0.175	0.176	0.18	0.188	0.182
18	1005	2	0.18	0.181	0.175	0.186	0.186
18	1005	3	0.168	0.172	0.183	0.184	0.176
18	1005	4	0.194	0.169	0.182	0.218	0.17
18	1008	1	0.171	0.191	0.187	0.189	0.162
18	1008	2	0.182	0.21	0.199	0.209	0.179
18	1008	3	0.199	0.209	0.189	0.2	0.182
18	1008	4	0.194	0.202	0.202	0.215	0.175
21	0412	1	0.188	0.197	0.174	0.187	0.192
21	0412	2	0.207	0.208	0.209	0.202	0.188
21	0412	3	0.217	0.209	0.205	0.202	0.204
21	0412	4	0.207	0.211	0.188	0.2	0.19
21	0409	1	0.191	0.196	0.195	0.184	0.197
21	0409	2	0.208	0.191	0.219	0.197	0.201
21	0409	3	0.217	0.23	0.197	0.188	0.187
21	0409	4	0.218	0.226	0.174	0.188	0.202
21	0709	1	0.185	0.221	0.234	0.206	0.19
21	0709	2	0.193	0.244	0.233	0.208	0.204
21	0709	3	0.201	0.206	0.234	0.217	0.203
21	0709	4	0.199	0.234	0.234	0.216	0.196
21	0704	1	0.199	0.216	0.21	0.197	0.213
21	0704	2	0.185	0.217	0.239	0.21	0.233
21	0704	3	0.242	0.246	0.227	0.216	0.233
21	0704	4	0.22	0.228	0.214	0.209	0.208
21	0306	1	0.18	0.153	0.185	0.158	0.188
21	0306	2	0.176	0.168	0.183	0.171	0.212
21	0306	3	0.183	0.165	0.175	0.168	0.202
21	0306	4	0.187	0.184	0.19	0.187	0.194
22	1006	1	0.256	0.224	0.232	0.223	0.227
22	1006	2	0.253	0.222	0.205	0.2	0.2
22	1006	3	0.235	0.212	0.212	0.22	0.211
22	1006	4	0.263	0.244	0.221	0.234	0.201
22	0310	1	0.287	0.206	0.202	0.241	0.254
22	0310	2	0.247	0.225	0.22	0.236	0.236
22	0310	3	0.269	0.243	0.224	0.229	0.236
22	0310	4	0.26	0.274	0.229	0.24	0.227
22	0308	1	0.234	0.246	0.216	0.225	0.224
22	0308	2	0.258	0.224	0.223	0.234	0.222
22	0308	3	0.234	0.233	0.252	0.232	0.215
22	0308	4	0.265	0.265	0.219	0.231	0.24
22	0704	1	0.231	0.255	0.24	0.229	0.235
22	0704	2	0.242	0.244	0.246	0.233	0.239
22	0704	3	0.242	0.243	0.252	0.243	0.256
22	0704	4	0.259	0.233	0.245	0.234	0.244
22	1009	1	0.229	0.242	0.216	0.211	0.215
22	1009	2	0.222	0.236	0.228	0.225	0.222
22	1009	3	0.224	0.237	0.225	0.246	0.218
22	1009	4	0.22	0.234	0.187	0.257	0.226
25	0808	1	0.279	0.267	0.239	0.263	0.258
25	0808	2	0.256	0.251	0.241	0.253	0.264
25	0808	3	0.252	0.271	0.234	0.267	0.268
25	0808	4	0.241	0.263	0.238	0.265	0.266
25	1008	1	0.26	0.248	0.254	0.255	0.238
25	1008	2	0.265	0.254	0.264	0.255	0.24
25	1008	3	0.26	0.239	0.267	0.253	0.237
25	1008	4	0.253	0.256	0.265	0.259	0.239
25	0304	1	0.248	0.257	0.267	0.246	0.247
25	0304	2	0.26	0.268	0.269	0.245	0.248
25	0304	3	0.254	0.269	0.273	0.252	0.251
25	0304	4	0.257	0.253	0.264	0.266	0.25
25	0207	1	0.29	0.261	0.276	0.283	0.258
25	0207	2	0.305	0.29	0.283	0.273	0.267
25	0207	3	0.292	0.286	0.296	0.275	0.271
25	0207	4	0.284	0.265	0.275	0.265	0.266
25	0106	1	0.238	0.253	0.236	0.243	0.219
25	0106	2	0.249	0.263	0.24	0.267	0.24
25	0106	3	0.25	0.262	0.292	0.283	0.246
25	0106	4	0.24	0.254	0.244	0.259	0.241
27	1011	1	0.19	0.205	0.217	0.187	0.178
27	1011	2	0.206	0.2	0.203	0.206	0.189
27	1011	3	0.204	0.212	0.196	0.206	0.196
27	1011	4	0.205	0.21	0.187	0.198	0.199
27	0711	1	0.262	0.205	0.217	0.205	0.216
27	0711	2	0.241	0.21	0.217	0.221	0.223
27	0711	3	0.247	0.21	0.216	0.215	0.221
27	0711	4	0.245	0.222	0.229	0.211	0.223
27	0302	1	0.231	0.224	0.216	0.257	0.225
27	0302	2	0.224	0.218	0.208	0.237	0.226
27	0302	3	0.23	0.224	0.219	0.226	0.214
27	0302	4	0.225	0.226	0.212	0.232	0.228
27	0403	1	0.225	0.241	0.245	0.255	0.226
27	0403	2	0.254	0.26	0.244	0.245	0.247
27	0403	3	0.257	0.243	0.23	0.261	0.237
27	0403	4	0.241	0.232	0.243	0.245	238
27	1106	1	0.195	0.215	0.212	0.194	0.201
27	1106	2	0.212	0.228	0.224	0.2	0.218
27	1106	3	0.22	0.233	0.22	0.217	0.232
27	1106	4	0.201	0.226	0.223	0.209	0.219
28	1008	1	0.211	0.177	0.185	0.202	0.173
28	1008	2	0.194	0.175	0.182	0.192	0.173
28	1008	3	0.202	0.171	0.204	0.203	0.179
28	1008	4	0.203	0.169	0.215	0.195	0.194
28	1003	1	0.187	0.188	0.193	0.184	0.169
28	1003	2	0.201	0.205	0.177	0.2	0.204
28	1003	3	0.196	0.211	0.211	0.221	0.211
28	1003	4	0.175	0.184	0.184	0.199	0.183
28	0904	1	0.219	0.204	0.207	0.205	0.211
28	0904	2	0.235	0.208	0.236	0.197	0.202
28	0904	3	0.24	0.214	0.213	0.194	0.208
28	0904	4	0.234	0.203	0.193	0.202	0.202
28	0306	1	0.21	0.198	0.178	0.179	0.18
28	0306	2	0.189	0.218	0.182	0.194	0.195
28	0306	3	0.195	0.184	0.182	0.176	0.214
28	0306	4	0.191	0.183	0.207	0.2	0.196
28	0208	1	0.196	0.181	0.171	0.18	0.192
28	0208	2	0.192	0.175	0.164	0.175	0.184
28	0208	3	0.18	0.179	0.171	0.164	0.183
28	0208	4	0.182	0.174	0.172	0.17	0.188
32	0903	1	0.271	0.267	0.192	0.205	0.204
32	0903	2	0.283	0.206	0.181	0.194	0.192
32	0903	3	0.28	0.223	0.172	0.198	0.187
32	0903	4	0.277	0.211	0.189	0.198	0.19
32	1203	1	0.181	0.177	0.169	0.181	0.195
32	1203	2	0.193	0.176	0.168	0.181	0.199
32	1203	3	0.187	0.189	0.18	0.192	0.2
32	1203	4	0.193	0.161	0.205	0.171	0.194
32	1007	1	0.259	0.261	0.253	0.25	0.25
32	1007	2	0.273	0.264	0.258	0.259	0.258
32	1007	3	0.28	0.261	0.258	0.246	0.258
32	1007	4	0.26	0.259	0.25	0.266	0.255
32	0910	1	0.276	0.292	0.281	0.3	0.283
32	0910	2	0.291	0.289	0.283	0.301	0.286
32	0910	3	0.291	0.294	0.272	0.296	0.286
32	0910	4	0.309	0.283	0.273	0.28	0.27
32	0206	1	0.25	0.249	0.239	0.257	0.246
32	0206	2	0.256	0.268	0.254	0.27	0.265
32	0206	3	0.262	0.262	0.252	0.269	0.257
32	0206	4	0.255	0.246	0.24	0.262	0.26
33	0805	1	0.191	0.189	0.213	0.206	0.187
33	0805	2	0.191	0.188	0.202	0.199	0.192
33	0805	3	0.192	0.202	0.195	0.197	0.183
33	0805	4	0.191	0.189	0.212	0.202	0.19
33	0606	1	0.177	0.172	0.178	0.186	0.177
33	0606	2	0.194	0.206	0.192	0.182	0.183
33	0606	3	0.203	0.21	0.19	0.189	0.201
33	0606	4	0.194	0.182	0.201	0.178	0.19
33	0604	1	0.172	0.192	0.17	0.184	0.168
33	0604	2	0.194	0.192	0.177	0.19	0.185
33	0604	3	0.178	0.176	0.18	0.195	0.178
33	0604	4	0.164	0.175	0.189	0.196	0.191
33	1007	1	0.162	0.19	0.177	0.169	0.191
33	1007	2	0.182	0.192	0.203	0.184	0.187
33	1007	3	0.182	0.196	0.195	0.167	0.183
33	1007	4	0.16	0.188	0.18	0.168	0.189
33	0909	1	0.18	0.185	0.174	0.19	0.152
33	0909	2	0.178	0.186	0.195	0.188	0.188
33	0909	3	0.189	0.182	0.195	0.224	0.184
33	0909	4	0.181	0.186	0.175	0.182	0.157
36	0210	1	0.186	0.175	0.187	0.204	0.163
36	0210	2	0.186	0.186	0.186	0.213	0.176
36	0210	3	0.188	0.2	0.195	0.217	0.172
36	0210	4	0.195	0.2	0.186	0.205	0.17
36	0912	1	0.197	0.201	0.189	0.192	0.179
36	0912	2	0.215	0.214	0.201	0.2	0.199
36	0912	3	0.204	0.202	0.199	0.197	0.204
36	0912	4	0.22	0.216	0.2	0.187	0.206
36	1111	1	0.201	0.195	0.191	0.168	0.212
36	1111	2	0.204	0.211	0.192	0.186	0.237
36	1111	3	0.217	0.213	0.207	0.194	0.221
36	1111	4	0.213	0.207	0.208	0.201	0.23
36	0811	1	0.172	0.187	0.178	0.193	0.179
36	0811	2	0.185	0.195	0.191	0.2	0.182
36	0811	3	0.188	0.188	0.194	0.194	0.194
36	0811	4	0.177	0.174	0.196	0.199	0.195
36	0208	1	0.179	0.17	0.189	0.158	0.166
36	0208	2	0.182	0.206	0.2	0.152	0.156
36	0208	3	0.195	0.161	0.171	0.18	0.158
36	0208	4	0.197	0.165	0.18	0.164	0.17
37	0808	1	0.161	0.146	0.156	0.163	0.135
37	0808	2	0.186	0.166	0.163	0.168	0.162
37	0808	3	0.19	0.165	0.165	0.151	0.15
37	0808	4	0.195	0.153	0.156	0.166	0.155
37	0310	1	0.18	0.197	0.192	0.199	0.177
37	0310	2	0.189	0.214	0.197	0.197	0.186
37	0310	3	0.19	0.206	0.206	0.212	0.186
37	0310	4	0.19	0.211	0.202	0.192	0.193
37	0811	1	0.191	0.167	0.168	0.172	0.171
37	0811	2	0.189	0.177	0.179	0.206	0.188
37	0811	3	0.193	0.219	0.187	0.213	0.197
37	0811	4	0.216	0.158	0.167	0.195	0.187
37	1005	1	0.152	0.174	0.162	0.162	0.148
37	1005	2	0.179	0.163	0.163	0.184	0.177
37	1005	3	0.165	0.164	0.173	0.19	0.18
37	1005	4	0.178	0.183	0.169	0.2	0.149
37	1104	1	0.176	0.165	0.186	0.18	0.169
37	1104	2	0.175	0.166	0.192	0.178	0.175
37	1104	3	0.175	0.17	0.201	0.186	0.182
37	1104	4	0.178	0.171	0.174	0.193	0.186
51	0908	1	0.216	0.22	0.23	0.227	0.215
51	0908	2	0.214	0.223	0.221	0.228	0.223
51	0908	3	0.212	0.213	0.217	0.232	0.221
51	0908	4	0.211	0.217	0.231	0.222	0.228
51	0606	1	0.197	0.187	0.203	0.233	0.188
51	0606	2	0.202	0.197	0.206	0.213	0.202
51	0606	3	0.219	0.196	0.206	0.216	0.188
51	0606	4	0.193	0.19	0.201	0.2	0.191
51	1006	1	0.199	0.199	0.2	0.227	0.198
51	1006	2	0.209	0.194	0.205	0.209	0.203
51	1006	3	0.217	0.199	0.223	0.222	0.198
51	1006	4	0.211	0.199	0.214	0.219	0.2
51	0609	1	0.189	0.18	0.201	0.191	0.211
51	0609	2	0.189	0.207	0.199	0.219	0.204
51	0609	3	0.191	0.203	0.196	0.208	0.211
51	0609	4	0.203	0.203	0.216	0.192	0.19
51	0507	1	0.188	0.175	0.186	0.217	0.191
51	0507	2	0.209	0.207	0.196	0.206	0.214
51	0507	3	0.216	0.21	0.2	0.207	0.219
51	0507	4	0.191	0.176	0.181	0.2	0.208
55	0706	1	0.179	0.175	0.164	0.195	0.177
55	0706	2	0.182	0.198	0.189	0.209	0.188
55	0706	3	0.182	0.185	0.181	0.205	0.176
55	0706	4	0.184	0.177	0.18	0.179	0.188
55	0808	1	0.258	0.21	0.225	0.219	0.208
55	0808	2	0.24	0.215	0.212	0.223	0.204
55	0808	3	0.264	0.231	0.217	0.227	0.203
55	0808	4	0.219	0.219	0.205	0.232	0.222
55	0905	1	0.197	0.206	0.195	0.201	0.204
55	0905	2	0.212	0.21	0.218	0.206	0.202
55	0905	3	0.224	0.212	0.208	0.21	0.218
55	0905	4	0.203	0.193	0.203	0.214	0.207
55	0803	1	0.191	0.209	0.193	0.23	0.178
55	0803	2	0.212	0.209	0.21	0.205	0.195
55	0803	3	0.209	0.204	0.22	0.195	0.209
55	0803	4	0.204	0.195	0.211	0.199	0.187
55	0903	1	0.211	0.193	0.218	0.21	0.236
55	0903	2	0.224	0.209	0.224	0.213	0.232
55	0903	3	0.226	0.207	0.243	0.213	0.224
55	0903	4	0.226	0.21	0.22	0.212	0.22
59	0608	1	0.171	0.192	0.184	0.193	0.183
59	0608	2	0.185	0.174	0.175	0.177	0.177
59	0608	3	0.213	0.171	0.184	0.189	0.186
59	0608	4	0.183	0.158	0.195	0.188	0.192
59	0606	1	0.206	0.182	0.231	0.196	0.189
59	0606	2	0.178	0.214	0.17	0.204	0.188
59	0606	3	0.185	0.198	0.177	0.179	0.197
59	0606	4	0.172	0.201	0.169	0.18	0.161
59	0710	1	0.157	0.144	0.184	0.161	0.149
59	0710	2	0.18	0.163	0.179	0.163	0.17
59	0710	3	0.17	0.161	0.179	0.171	0.165
59	0710	4	0.149	0.152	0.174	0.171	0.177
59	0410	1	0.15	0.168	0.162	0.162	0.163
59	0410	2	0.168	0.174	0.178	0.163	0.165
59	0410	3	0.168	0.163	0.174	0.167	0.176
59	0410	4	0.15	0.162	0.174	0.148	0.169
59	1005	1	0.187	0.213	0.195	0.202	0.19
59	1005	2	0.205	0.228	0.202	0.208	0.201
59	1005	3	0.211	0.203	0.224	0.228	0.193
59	1005	4	0.184	0.218	0.215	0.223	0.22
60	0606	1	0.179	0.152	0.161	0.143	0.16
60	0606	2	0.168	0.176	0.156	0.153	0.153
60	0606	3	0.206	0.153	0.169	0.159	0.156
60	0606	4	0.171	0.153	0.163	0.151	0.167
60	0906	1	0.215	0.19	0.175	0.16	0.178
60	0906	2	0.186	0.208	0.176	0.181	0.193
60	0906	3	0.188	0.19	0.189	0.181	0.175
60	0906	4	0.181	0.178	0.188	0.179	0.166
60	0707	1	0.133	0.134	0.15	0.14	0.161
60	0707	2	0.141	0.156	0.162	0.144	0.151
60	0707	3	0.153	0.161	0.144	0.124	0.163
60	0707	4	0.143	0.138	0.175	0.134	0.141
60	1007	1	0.18	0.166	0.19	0.176	0.158
60	1007	2	0.185	0.175	0.198	0.178	0.166
60	1007	3	0.192	0.177	0.188	0.181	0.169
60	1007	4	0.19	0.164	0.174	0.169	0.188
60	0710	1	0.19	0.16	0.183	0.207	0.223
60	0710	2	0.192	0.2	0.205	0.219	0.211
60	0710	3	0.239	0.19	0.218	0.22	0.214
60	0710	4	0.187	0.188	0.209	0.205	0.217
64	0911	1	0.173	0.159	0.147	0.155	0.162
64	0911	2	0.177	0.167	0.158	0.166	0.171
64	0911	3	0.197	0.167	0.209	0.166	0.188
64	0911	4	0.178	0.182	0.154	0.146	0.185
64	0512	1	0.158	0.144	0.152	0.135	0.177
64	0512	2	0.181	0.159	0.165	0.15	0.177
64	0512	3	0.211	0.144	0.181	0.151	0.174
64	0512	4	0.177	0.158	0.167	0.149	0.179
64	0306	1	0.179	0.17	0.19	0.179	0.163
64	0306	2	0.179	0.178	0.191	0.188	0.158
64	0306	3	0.187	0.181	0.194	0.182	0.162
64	0306	4	0.181	0.174	0.193	0.183	0.161
64	1204	1	0.175	0.194	0.194	0.171	0.195
64	1204	2	0.181	0.189	0.202	0.177	0.201
64	1204	3	0.17	0.186	0.2	0.188	0.203
64	1204	4	0.174	0.193	0.19	0.181	0.198
64	0903	1	0.161	0.16	0.16	0.18	0.175
64	0903	2	0.173	0.169	0.16	0.189	0.179
64	0903	3	0.17	0.166	0.157	0.179	0.178
64	0903	4	0.166	0.16	0.162	0.18	0.172
66	0704	1	0.154	0.187	0.16	0.169	0.157
66	0704	2	0.165	0.194	0.174	0.18	0.164
66	0704	3	0.167	0.188	0.181	0.184	0.159
66	0704	4	0.163	0.176	0.165	0.187	0.16
66	0303	1	0.146	0.165	0.155	0.162	0.158
66	0303	2	0.177	0.169	0.148	0.168	0.158
66	0303	3	0.171	0.167	0.167	0.173	0.154
66	0303	4	0.163	0.166	0.151	0.189	0.154
66	1008	1	0.144	0.152	0.145	0.15	0.152
66	1008	2	0.139	0.156	0.145	0.152	0.157
66	1008	3	0.134	0.158	0.144	0.163	0.157
66	1008	4	0.157	0.168	0.153	0.151	0.149
66	0511	1	0.17	0.177	0.175	0.185	0.176
66	0511	2	0.196	0.197	0.171	0.178	0.188
66	0511	3	0.181	0.183	0.198	0.197	0.19
66	0511	4	0.174	0.175	0.183	0.209	175
66	0213	1	0.146	0.161	0.16	0.169	0.152
66	0213	2	0.158	0.159	0.166	0.179	0.175
66	0213	3	0.153	0.158	0.171	0.178	0.162
66	0213	4	0.148	0.156	0.164	0.164	0.167
68	0511	1	0.156	0.17	0.178	0.166	0.162
68	0511	2	0.159	0.184	0.177	0.169	0.164
68	0511	3	0.158	0.172	0.182	0.17	0.166
68	0511	4	0.19	0.187	0.176	0.165	0.172
68	1108	1	0.147	0.137	0.155	0.144	0.155
68	1108	2	0.161	0.148	0.154	0.153	0.152
68	1108	3	0.167	0.144	0.149	0.144	0.154
68	1108	4	0.164	0.147	0.15	0.133	0.156
68	0307	1	0.169	0.155	0.19	0.181	0.154
68	0307	2	0.165	0.161	0.211	0.193	0.15
68	0307	3	0.157	0.157	0.203	0.185	0.148
68	0307	4	0.178	0.174	0.195	0.195	0.161
68	0505	1	0.163	0.159	0.153	0.175	0.174
68	0505	2	0.164	0.169	0.17	0.175	0.173
68	0505	3	0.158	0.169	0.158	0.178	0.162
68	0505	4	0.161	0.184	0.167	0.163	0.165
68	0309	1	0.15	0.167	0.149	0.17	0.162
68	0309	2	0.146	0.158	0.148	0.172	0.148
68	0309	3	0.146	0.153	0.154	0.157	0.173
68	0309	4	0.152	0.164	0.165	0.16	0.176
70	0606	1	0.145	0.159	0.155	0.167	0.132
70	0606	2	0.167	0.166	0.164	0.163	0.15
70	0606	3	0.169	0.169	0.159	0.162	0.15
70	0606	4	0.156	0.168	0.174	0.154	0.148
70	0603	1	0.17	0.2	0.173	0.183	0.149
70	0603	2	0.179	0.197	0.172	0.188	0.165
70	0603	3	0.209	0.205	0.182	0.205	0.166
70	0603	4	0.206	0.193	0.179	0.192	0.15
70	0803	1	0.13	0.126	0.141	0.162	0.135
70	0803	2	0.138	0.131	0.14	0.159	0.13
70	0803	3	0.144	0.131	0.157	0.159	0.126
70	0803	4	0.149	0.132	0.146	0.151	0.147
70	0707	1	0.152	0.141	0.145	0.133	0.137
70	0707	2	0.16	0.146	0.163	0.143	0.136
70	0707	3	0.159	0.158	0.157	0.147	0.153
70	0707	4	0.142	0.155	0.16	0.147	0.13
70	0609	1	0.161	0.172	0.143	0.172	0.162
70	0609	2	0.165	0.186	0.158	0.172	0.164
70	0609	3	0.155	0.175	0.167	0.195	0.165
70	0609	4	0.159	0.163	0.135	0.183	0.166
71	0509	1	0.164	0.16	0.177	0.161	0.169
71	0509	2	0.166	0.165	0.186	0.163	0.173
71	0509	3	0.179	0.173	0.168	0.79	0.175
71	0509	4	0.169	0.16	0.188	0.156	0.163
71	0511	1	0.161	0.179	0.162	0.168	0.178
71	0511	2	0.155	0.188	0.155	0.167	0.165
71	0511	3	0.157	0.184	0.161	0.165	0.166
71	0511	4	0.16	0.179	0.161	0.167	0.161
71	0805	1	0.167	0.146	0.161	0.181	0.174
71	0805	2	0.171	0.169	0.171	0.167	0.179
71	0805	3	0.177	0.172	0.168	0.162	0.184
71	0805	4	0.167	0.154	0.143	0.163	0.194
71	0806	1	0.183	0.173	0.176	0.169	0.158
71	0806	2	0.179	0.172	0.192	0.179	0.169
71	0806	3	0.187	0.191	0.177	0.177	0.172
71	0806	4	0.165	0.186	0.188	0.17	0.171
71	0406	1	0.147	0.147	0.15	0.158	0.149
71	0406	2	0.15	0.165	0.151	0.166	0.152
71	0406	3	0.148	0.152	0.165	0.167	0.156
71	0406	4	0.144	0.155	0.163	0.171	0.159
73	0606	1	0.146	0.144	0.127	0.153	0.147
73	0606	2	0.15	0.167	0.151	0.175	0.171
73	0606	3	0.159	0.155	0.168	0.169	0.16
73	0606	4	0.145	0.143	0.132	0.151	0.147
73	0608	1	0.168	0.173	0.167	0.173	0.17
73	0608	2	0.187	0.192	0.155	0.177	0.189
73	0608	3	0.187	0.209	0.174	0.177	0.183
73	0608	4	0.177	0.179	0.153	0.182	0.158
73	1005	1	0.176	0.144	0.201	0.17	0.161
73	1005	2	0.172	0.165	0.18	0.186	0.162
73	1005	3	0.174	0.172	0.177	0.178	0.167
73	1005	4	0.185	0.168	0.169	0.181	0.186
73	1003	1	0.182	0.171	0.177	0.181	0.194
73	1003	2	0.191	0.178	0.192	0.197	0.192
73	1003	3	0.188	0.172	0.189	0.183	0.186
73	1003	4	0.188	0.176	0.184	0.171	0.194
73	1004	1	0.159	0.14	0.144	0.154	0.163
73	1004	2	0.164	0.144	0.146	0.156	0.161
73	1004	3	0.176	0.152	0.154	0.194	0.174
73	1004	4	0.16	0.143	0.151	0.157	0.168
78	0505	1	0.153	0.168	0.162	0.196	0.176
78	0505	2	0.178	0.177	0.166	0.201	0.175
78	0505	3	0.176	0.183	0.167	0.195	0.176
78	0505	4	0.158	0.172	0.166	0.192	0.186
78	1008	1	0.152	0.149	0.152	0.167	151
78	1008	2	0.169	0.157	0.148	0.16	0.16
78	1008	3	0.173	0.182	0.154	0.156	0.177
78	1008	4	0.157	0.159	0.156	0.152	0.166
78	1006	1	0.161	0.186	0.172	0.177	0.17
78	1006	2	0.165	0.182	0.181	0.164	0.184
78	1006	3	0.18	0.177	0.183	0.18	0.181
78	1006	4	0.171	0.184	0.181	0.166	0.173
78	0811	1	0.133	0.114	0.113	0.141	0.122
78	0811	2	0.156	0.136	0.126	0.132	0.131
78	0811	3	0.128	0.129	0.143	0.134	0.13
78	0811	4	0.145	0.123	0.132	0.129	0.13
78	0509	1	0.176	0.176	0.152	0.153	0.164
78	0509	2	0.172	0.18	0.176	0.174	0.163
78	0509	3	0.182	0.191	0.15	0.169	0.168
78	0509	4	0.17	0.176	0.151	0.166	0.166
79	0605	1	0.14	0.14	0.148	0.146	0.133
79	0605	2	0.156	0.154	0.159	0.175	0.156
79	0605	3	0.155	0.172	0.162	0.158	0.174
79	0605	4	0.151	0.138	0.157	0.137	0.158
79	0307	1	0.15	0.198	0.15	0.139	0.145
79	0307	2	0.147	0.169	0.181	0.173	0.152
79	0307	3	0.156	0.175	0.166	0.165	0.148
79	0307	4	0.159	0.136	0.147	0.16	0.51
79	0410	1	0.157	0.14	0.138	0.147	0.162
79	0410	2	0.153	0.15	0.153	0.14	0.161
79	0410	3	0.162	0.141	0.14	0.145	0.167
79	0410	4	0.169	0.147	0.143	0.148	0.163
79	0608	1	0.158	0.13	0.14	0.144	0.123
79	0608	2	0.165	0.167	0.15	0.134	0.139
79	0608	3	0.154	0.155	0.153	0.131	0.144
79	0608	4	0.148	0.135	0.131	0.152	0.14
79	1009	1	0.138	0.16	0.144	0.162	0.167
79	1009	2	0.141	0.16	0.153	0.163	0.187
79	1009	3	0.147	0.172	0.152	0.163	0.194
79	1009	4	0.138	0.151	0.152	0.165	0.17
80	0607	1	0.152	0.142	0.155	0.147	0.158
80	0607	2	0.148	0.151	0.158	0.149	0.145
80	0607	3	0.162	0.159	0.162	0.17	0.159
80	0607	4	0.158	0.148	0.166	0.147	0.145
80	0510	1	0.17	0.176	0.172	0.153	0.182
80	0510	2	0.166	0.181	0.184	0.157	0.179
80	0510	3	0.158	0.191	0.191	0.175	0.177
80	0510	4	0.16	0.182	0.171	0.156	0.182
80	0911	1	0.137	0.131	0.123	0.123	0.14
80	0911	2	0.131	0.129	0.138	0.138	0.141
80	0911	3	0.144	0.13	0.132	0.139	0.148
80	0911	4	0.132	0.139	0.131	0.149	0.138
80	0909	1	0.166	0.152	0.153	0.158	0.149
80	0909	2	0.142	0.164	0.155	0.158	0.161
80	0909	3	0.147	0.162	0.154	0.163	0.147
80	0909	4	0.134	0.144	0.16	0.153	0.136
80	0905	1	0.128	0.137	0.138	0.119	0.123
80	0905	2	0.139	0.148	0.135	0.13	0.131
80	0905	3	0.158	0.149	0.126	0.136	0.142
80	0905	4	0.148	0.122	0.131	0.146	0.131
84	0510	1	0.116	0.121	0.114	0.131	0.123
84	0510	2	0.134	0.126	0.114	0.122	0.121
84	0510	3	0.14	0.127	0.123	0.121	0.123
84	0510	4	0.14	0.124	0.116	0.129	0.139
84	0406	1	0.165	0.158	0.144	0.174	0.181
84	0406	2	0.173	0.159	0.163	0.181	0.147
84	0406	3	0.173	0.158	0.161	0.181	0.151
84	0406	4	0.167	0.167	0.155	0.181	0.157
84	0304	1	0.136	0.138	0.131	0.149	0.136
84	0304	2	0.148	0.145	0.152	0.165	0.155
84	0304	3	0.144	0.152	0.152	0.176	0.153
84	0304	4	0.15	0.145	0.155	0.167	0.158
84	0907	1	0.153	0.153	0.153	0.152	0.154
84	0907	2	0.15	0.154	0.15	0.15	0.156
84	0907	3	0.154	0.152	0.16	0.162	0.155
84	0907	4	0.157	0.151	0.155	0.161	0.15
84	0708	1	0.142	0.122	0.141	0.132	0.126
84	0708	2	0.148	0.148	0.164	0.144	0.147
84	0708	3	0.149	0.152	0.155	0.15	0.159
84	0708	4	0.14	0.145	0.159	0.158	0.14
88	0311	1	0.125	0.129	0.13	0.119	0.125
88	0311	2	0.122	0.152	0.153	0.138	0.132
88	0311	3	0.144	0.143	0.147	0.135	0.126
88	0311	4	0.128	0.132	0.139	0.123	0.13
88	0610	1	0.158	0.156	0.16	0.18	0.163
88	0610	2	0.178	0.156	0.171	0.168	0.16
88	0610	3	0.183	0.174	0.17	0.166	0.169
88	0610	4	0.153	0.171	0.17	0.167	0.169
88	0506	1	0.175	0.175	0.192	0.18	0.21
88	0506	2	0.197	0.195	0.193	0.196	0.222
88	0506	3	0.197	0.191	0.2	0.2	0.215
88	0506	4	0.172	0.187	0.176	0.185	0.206
88	0306	1	0.161	0.153	0.155	0.153	0.157
88	0306	2	0.164	0.154	0.164	0.158	0.169
88	0306	3	0.154	0.156	0.172	0.165	0.167
88	0306	4	0.161	0.157	0.163	0.154	0.148
88	1008	1	0.157	0.153	0.161	0.156	0.165
88	1008	2	0.158	0.167	0.176	0.177	0.178
88	1008	3	0.166	0.166	0.163	0.165	0.177
88	1008	4	0.159	0.157	0.156	0.152	0.162
89	1008	1	0.181	0.182	0.167	0.167	0.19
89	1008	2	0.167	0.173	0.161	0.159	0.163
89	1008	3	0.161	0.174	0.164	0.17	0.168
89	1008	4	0.192	0.169	0.162	0.169	0.175
89	1005	1	0.161	0.154	0.186	0.145	0.157
89	1005	2	0.164	0.161	0.193	0.16	0.167
89	1005	3	0.164	0.158	0.174	0.166	0.158
89	1005	4	0.169	0.165	0.17	0.174	0.155
89	0607	1	0.158	0.14	0.163	0.171	0.149
89	0607	2	0.165	0.147	0.169	0.17	0.141
89	0607	3	0.155	0.173	0.177	0.162	0.155
89	0607	4	0.139	0.152	0.164	0.149	0.151
89	0609	1	0.144	0.151	0.149	0.162	0.152
89	0609	2	0.165	0.179	0.168	0.159	0.163
89	0609	3	0.157	0.165	0.156	0.163	0.162
89	0609	4	0.161	0.15	0.17	0.16	0.145
89	0605	1	0.162	0.162	0.162	0.153	0.146
89	0605	2	0.168	0.171	0.183	0.165	0.166
89	0605	3	0.163	0.171	0.197	0.176	0.164
89	0605	4	0.158	0.172	0.173	0.177	0.148
90	0805	1	0.132	0.145	0.151	0.135	0.14
90	0805	2	0.161	0.15	0.148	0.144	0.143
90	0805	3	0.151	0.16	0.152	0.159	0.146
90	0805	4	0.153	0.148	0.153	0.148	0.138
90	1010	1	0.161	0.157	0.152	0.16	0.143
90	1010	2	0.164	0.165	0.141	0.162	0.159
90	1010	3	0.157	0.177	0.158	0.161	0.158
90	1010	4	0.157	0.161	0.151	0.16	0.151
90	1006	1	0.115	0.121	0.119	0.119	0.121
90	1006	2	0.122	0.141	0.131	0.116	0.126
90	1006	3	0.122	0.135	0.131	0.102	0.129
90	1006	4	0.121	0.128	0.132	0.112	0.119
90	0609	1	0.162	0.152	0.157	0.141	0.145
90	0609	2	0.168	0.168	0.158	0.158	0.17
90	0609	3	0.153	0.169	0.153	0.16	0.167
90	0609	4	0.153	0.167	0.152	0.153	0.165
90	0507	1	0.169	0.157	0.168	0.163	0.168
90	0507	2	0.169	0.16	0.17	0.167	0.174
90	0507	3	0.184	0.166	0.17	0.164	0.169
90	0507	4	0.169	0.149	0.169	0.162	0.156
92	0510	1	0.182	0.188	0.171	0.172	0.184
92	0510	2	0.176	0.183	0.175	0.18	0.176
92	0510	3	0.176	0.191	0.177	0.172	0.171
92	0510	4	0.178	0.193	0.172	0.171	0.163
92	0805	1	0.179	0.169	0.185	0.179	0.157
92	0805	2	0.189	0.186	0.204	0.19	0.173
92	0805	3	0.186	0.186	0.203	0.188	0.189
92	0805	4	0.179	0.18	0.18	0.176	0.165
92	1004	1	0.19	0.156	0.163	0.138	0.166
92	1004	2	0.189	0.167	0.19	0.149	0.16
92	1004	3	0.189	0.169	0.201	0.152	0.158
92	1004	4	0.194	0.166	0.172	0.147	0.166
92	0703	1	0.19	0.192	0.185	0.195	0.218
92	0703	2	0.219	0.212	0.193	0.199	0.217
92	0703	3	0.213	0.221	0.209	0.201	0.211
92	0703	4	0.217	0.209	0.199	0.199	0.206
92	1009	1	0.156	0.14	0.157	0.162	0.146
92	1009	2	0.176	0.143	0.174	0.168	0.146
92	1009	3	0.173	0.161	0.171	0.145	0.157
92	1009	4	0.166	0.145	0.156	0.139	0.15
99	0310	1	0.167	0.166	0.149	0.152	0.156
99	0310	2	0.163	0.17	0.167	0.174	0.17
99	0310	3	0.169	0.184	0.175	0.168	0.171
99	0310	4	0.171	0.163	0.163	0.161	0.172
99	1006	1	0.164	0.175	0.168	0.214	0.167
99	1006	2	0.17	0.181	0.182	0.215	0.167
99	1006	3	0.167	0.177	0.176	0.199	0.167
99	1006	4	0.184	0.165	0.177	0.194	0.175
99	1003	1	0.152	0.147	0.148	0.144	0.137
99	1003	2	0.146	0.158	0.163	0.161	0.161
99	1003	3	0.154	0.156	0.144	0.147	0.145
99	1003	4	0.147	0.143	0.135	0.15	0.147
99	1008	1	0.135	0.154	0.138	0.175	0.148
99	1008	2	0.152	0.174	0.163	0.172	0.171
99	1008	3	0.151	0.174	0.167	0.186	0.16
99	1008	4	0.14	0.165	0.144	0.162	0.145
99	0608	1	0.149	0.135	0.125	0.136	0.151
99	0608	2	0.165	0.16	0.14	0.162	0.167
99	0608	3	0.16	0.147	0.141	0.157	0.187
99	0608	4	0.165	0.144	0.138	0.128	0.173
100	0809	1	0.167	0.197	0.188	0.167	0.185
100	0809	2	0.165	0.18	0.189	0.179	0.19
100	0809	3	0.177	0.177	0.193	0.176	0.189
100	0809	4	0.17	0.178	0.195	0.178	0.194
100	0705	1	0.169	0.166	0.183	0.165	0.167
100	0705	2	0.159	0.163	0.179	0.179	0.182
100	0705	3	0.167	0.168	0.168	0.178	0.156
100	0705	4	0.166	0.182	0.201	0.187	0.152
100	0606	1	0.149	0.159	0.152	0.161	0.163
100	0606	2	0.164	0.166	0.157	0.166	0.157
100	0606	3	0.16	0.177	0.161	0.162	0.169
100	0606	4	0.168	0.148	0.158	0.163	0.156
100	0410	1	0.129	0.146	0.159	0.155	0.139
100	0410	2	0.141	0.159	0.16	0.156	0.155
100	0410	3	0.132	0.155	0.167	0.154	0.156
100	0410	4	0.133	0.141	0.16	0.154	0.149
100	0511	1	0.144	0.152	0.137	0.148	0.135
100	0511	2	0.152	0.163	0.143	0.152	0.135
100	0511	3	0.156	0.169	0.14	0.158	0.135
100	0511	4	0.147	0.16	0.134	0.148	0.121
101	0610	1	0.196	0.186	0.171	0.157	0.194
101	0610	2	0.181	0.183	0.18	0.177	0.191
101	0610	3	0.182	0.191	0.16	0.176	0.195
101	0610	4	0.196	0.19	0.162	0.171	0.185
101	0607	1	0.168	0.163	0.166	0.153	0.176
101	0607	2	0.187	0.178	0.181	0.173	0.197
101	0607	3	0.162	0.186	0.188	0.158	0.19
101	0607	4	0.165	0.158	0.161	0.164	0.186
101	0906	1	0.172	0.169	0.183	0.167	0.177
101	0906	2	0.176	0.188	0.189	0.183	0.18
101	0906	3	0.187	0.17	0.195	0.187	0.181
101	0906	4	0.171	0.186	0.187	0.168	0.17
101	1106	1	0.138	0.151	0.145	0.151	0.156
101	1106	2	0.151	0.165	0.151	0.155	0.171
101	1106	3	0.162	0.168	0.149	0.161	0.175
101	1106	4	0.152	0.155	0.15	0.149	0.174
101	1104	1	0.185	0.208	0.169	0.186	0.202
101	1104	2	0.204	0.201	0.179	0.188	0.193
101	1104	3	0.216	0.182	0.179	0.189	0.189
101	1104	4	0.186	0.188	0.184	0.195	0.176
104	0504	1	0.154	0.169	0.151	0.176	0.16
104	0504	2	0.177	0.147	0.158	0.174	0.161
104	0504	3	0.163	0.167	0.155	0.177	0.179
104	0504	4	0.147	0.143	0.155	0.145	0.165
104	0703	1	0.161	0.161	0.16	0.158	0.149
104	0703	2	0.158	0.176	0.169	0.171	0.153
104	0703	3	0.157	0.174	0.174	0.162	0.167
104	0703	4	0.165	0.151	0.164	0.159	0.161
104	1009	1	0.149	0.146	0.187	0.161	0.161
104	1009	2	0.162	0.162	0.189	0.166	0.167
104	1009	3	0.177	0.175	0.177	0.188	0.175
104	1009	4	0.173	0.162	0.174	0.188	0.162
104	0707	1	0.155	0.158	0.156	0.146	0.148
104	0707	2	0.168	0.19	0.169	0.161	0.168
104	0707	3	0.16	0.183	0.175	0.174	0.164
104	0707	4	0.156	0.167	0.162	0.153	0.157
104	0710	1	0.136	0.162	0.156	0.139	0.148
104	0710	2	0.153	0.177	0.155	0.163	0.173
104	0710	3	0.167	0.188	0.155	0.167	0.17
104	0710	4	0.147	0.159	0.156	0.176	0.145
106	0909	1	0.147	0.149	0.141	0.146	0.166
106	0909	2	0.172	0.18	0.172	0.16	0.17
106	0909	3	0.171	0.189	0.191	0.163	0.178
106	0909	4	0.163	0.147	0.15	0.159	0.154
106	0507	1	0.126	0.154	0.145	0.14	0.141
106	0507	2	0.153	0.173	0.155	0.151	0.153
106	0507	3	0.155	0.161	0.19	0.163	0.169
106	0507	4	0.171	0.14	0.146	0.148	0.15
106	0805	1	0.162	0.157	0.157	0.17	0.185
106	0805	2	0.16	0.178	0.174	0.192	0.198
106	0805	3	0.194	0.182	0.19	0.196	0.2
106	0805	4	0.17	0.162	0.162	0.181	0.172
106	1104	1	0.137	0.142	0.135	0.129	0.14
106	1104	2	0.146	0.152	0.151	0.134	0.133
106	1104	3	0.166	0.148	0.176	0.154	0.134
106	1104	4	0.146	0.152	0.153	0.148	0.143
106	1108	1	0.158	0.151	0.17	0.165	0.166
106	1108	2	0.173	0.17	0.161	0.182	0.16
106	1108	3	0.158	0.152	0.163	0.162	0.166
106	1108	4	0.151	0.15	0.159	0.152	0.171
107	0607	1	0.142	0.139	0.133	0.127	0.127
107	0607	2	0.137	0.145	0.148	0.131	0.13
107	0607	3	0.153	0.149	0.142	0.128	0.143
107	0607	4	0.148	0.136	0.173	0.132	0.138
107	1007	1	0.167	0.179	0.145	0.153	0.154
107	1007	2	0.168	0.17	0.159	0.169	0.17
107	1007	3	0.173	0.15	0.158	0.155	0.155
107	1007	4	0.172	0.161	0.149	0.164	0.153
107	1004	1	0.171	0.17	0.169	0.183	0.181
107	1004	2	0.189	0.171	0.153	0.188	0.185
107	1004	3	0.172	0.18	0.175	0.187	0.196
107	1004	4	0.166	0.169	0.162	0.17	0.191
107	0603	1	0.144	0.136	0.139	0.165	0.153
107	0603	2	0.163	0.159	0.145	0.163	0.17
107	0603	3	0.152	0.152	0.127	0.174	0.17
107	0603	4	0.159	0.144	0.14	0.155	0.168
107	0610	1	0.149	0.176	0.148	0.157	0.147
107	0610	2	0.159	0.17	0.167	0.171	0.162
107	0610	3	0.163	0.177	0.155	0.177	0.158
107	0610	4	0.156	0.165	0.149	0.163	0.139
109	0509	1	0.231	0.186	0.236	0.231	0.219
109	0509	2	0.219	0.193	0.241	0.251	0.232
109	0509	3	0.224	0.194	0.23	0.223	0.236
109	0509	4	0.211	0.189	0.222	0.219	0.226
109	0703	1	0.175	0.186	0.195	0.191	0.21
109	0703	2	0.167	0.2	0.199	0.186	0.205
109	0703	3	0.183	0.202	0.209	0.191	0.212
109	0703	4	0.176	0.203	0.2	0.19	0.207
109	0402	1	0.203	0.205	0.168	0.183	0.182
109	0402	2	0.213	0.231	0.172	0.214	0.185
109	0402	3	0.214	0.239	0.163	0.207	0.18
109	0402	4	0.198	0.223	0.183	0.188	0.199
109	0910	1	0.164	0.153	0.151	0.165	0.16
109	0910	2	0.187	0.159	0.158	0.16	0.161
109	0910	3	0.16	0.153	0.165	0.181	0.161
109	0910	4	0.149	0.153	0.177	0.16	0.167
109	0710	1	0.155	0.167	0.169	0.152	0.161
109	0710	2	0.15	0.171	0.169	0.161	0.174
109	0710	3	0.15	0.179	0.178	0.161	0.174
109	0710	4	0.164	0.156	0.166	0.157	0.154
111	1008	1	0.178	0.17	0.182	0.167	0.176
111	1008	2	0.171	0.171	0.185	0.163	0.164
111	1008	3	0.169	0.18	0.187	0.162	0.157
111	1008	4	0.158	0.167	0.176	0.176	0.179
111	0906	1	0.157	0.177	0.156	0.147	0.163
111	0906	2	0.16	0.178	0.166	0.147	0.154
111	0906	3	0.156	0.173	0.159	0.144	0.148
111	0906	4	0.176	0.156	0.153	0.158	0.166
111	0506	1	0.215	0.172	0.168	0.154	0.167
111	0506	2	0.192	0.175	0.184	0.168	0.181
111	0506	3	0.193	0.192	0.178	0.162	0.175
111	0506	4	0.189	0.172	0.165	0.144	0.177
111	0307	1	0.13	0.144	0.149	0.137	0.138
111	0307	2	0.14	0.156	0.162	0.145	0.14
111	0307	3	0.154	0.141	0.153	0.161	0.132
111	0307	4	0.141	0.142	0.142	0.143	0.151
111	0703	1	0.172	0.172	0.153	0.162	0.161
111	0703	2	0.19	0.161	0.181	0.179	0.176
111	0703	3	0.201	0.173	0.184	0.177	0.177
111	0703	4	0.176	0.173	0.173	0.179	0.169
113	0910	1	0.174	0.183	0.158	0.161	0.163
113	0910	2	0.183	0.202	0.168	0.174	0.176
113	0910	3	0.194	0.192	0.173	0.169	0.173
113	0910	4	0.17	0.191	0.166	0.175	0.17
113	0507	1	0.172	0.181	0.167	0.171	0.17
113	0507	2	0.188	0.208	0.2	0.196	0.179
113	0507	3	0.185	0.209	0.193	0.18	0.186
113	0507	4	0.185	0.185	0.174	0.162	0.17
113	0311	1	0.176	0.178	0.194	0.19	0.198
113	0311	2	0.201	0.201	0.204	0.209	0.205
113	0311	3	0.201	0.188	0.208	0.192	0.216
113	0311	4	0.179	0.184	0.2	0.177	0.205
113	0611	1	0.18	0.189	0.195	0.195	0.189
113	0611	2	0.171	0.186	0.201	0.191	0.202
113	0611	3	0.177	0.2	0.206	0.202	0.207
113	0611	4	0.174	0.199	0.202	0.201	0.199
113	0609	1	0.178	0.18	0.199	0.186	0.174
113	0609	2	0.195	0.199	0.206	0.19	0.18
113	0609	3	0.197	0.193	0.219	0.185	0.18
113	0609	4	0.191	0.173	0.196	0.19	0.182
114	0707	1	0.164	0.158	0.191	0.175	0.161
114	0707	2	0.197	0.157	0.188	0.197	0.176
114	0707	3	0.194	0.181	0.185	0.193	0.168
114	0707	4	0.179	0.165	0.196	0.177	0.168
114	0910	1	0.161	0.182	0.168	0.163	0.163
114	0910	2	0.178	0.188	0.171	0.178	0.172
114	0910	3	0.173	0.174	0.186	0.175	0.167
114	0910	4	0.172	0.174	0.165	0.172	0.165
114	1006	1	0.17	0.164	0.169	0.183	0.182
114	1006	2	0.185	0.18	0.175	0.195	0.19
114	1006	3	0.191	0.165	0.178	0.178	0.192
114	1006	4	0.177	0.175	0.171	0.179	0.163
114	0304	1	0.16	0.165	0.157	0.162	0.139
114	0304	2	0.173	0.147	0.176	0.188	0.156
114	0304	3	0.179	0.155	0.17	0.182	0.178
114	0304	4	0.171	0.155	0.162	0.159	0.169
114	0505	1	0.171	0.163	0.153	0.167	0.173
114	0505	2	0.176	0.186	0.168	0.187	0.179
114	0505	3	0.185	0.185	0.173	0.175	0.191
114	0505	4	0.171	0.179	0.156	0.172	0.163

## Sheet: Toughness
Leaf toughness measurements 2014 species experiment
plot	tree no	measurement	leaf n°1	leaf n°2	leaf n°3	leaf n°4	leaf n°5
2	0807	1	0.06	0.06	0.06	0.04	0.06
2	0807	2	0.08	0.1	0.06	0.06	0.06
2	0807	3	0.1	0.06	0.04	0.08	0.06
2	0807	4	0.08	0.07	0.06	0.06	0.05
2	0507	1	0.14	0.1	0.06	0.08	0.08
2	0507	2	0.06	0.07	0.06	0.06	0.08
2	0507	3	0.08	0.11	0.1	0.06	0.08
2	0507	4	0.06	0.08	0.06	0.06	0.05
2	0603	1	0.06	0.05	0.06	0.06	0.06
2	0603	2	0.06	0.05	0.06	0.1	0.06
2	0603	3	0.08	0.05	0.06	0.06	0.06
2	0603	4	0.08	0.06	0.05	0.05	0.04
2	0510	1	0.12	0.06	0.06	0.07	0.06
2	0510	2	0.08	0.07	0.08	0.06	0.08
2	0510	3	0.06	0.06	0.06	0.06	0.1
2	0510	4	0.06	0.08	0.05	0.06	0.06
2	0508	1	0.1	0.06	0.08	0.06	0.08
2	0508	2	0.16	0.09	0.14	0.08	0.06
2	0508	3	0.14	0.08	0.08	0.12	0.08
2	0508	4	0.1	0.1	0.06	0.1	0.08
5	0409	1	0.06	0.08	0.08	0.13	0.11
5	0409	2	0.09	0.08	0.08	0.08	0.08
5	0409	3	0.11	0.06	0.1	0.09	0.1
5	0409	4	0.08	0.1	0.08	0.1	0.1
5	0712	1	0.1	0.08	0.1	0.08	0.1
5	0712	2	0.12	0.09	0.1	0.14	0.07
5	0712	3	0.08	0.1	0.12	0.1	0.1
5	0712	4	0.12	0.1	0.13	0.09	0.08
5	1107	1	0.06	0.07	0.12	0.06	0.08
5	1107	2	0.06	0.08	0.1	0.09	0.08
5	1107	3	0.06	0.07	0.09	0.08	0.07
5	1107	4	0.06	0.1	0.1	0.08	0.11
5	1008	1	0.12	0.13	0.14	0.14	0.12
5	1008	2	0.14	0.11	0.14	0.1	0.12
5	1008	3	0.13	0.1	0.1	0.18	0.13
5	1008	4	0.16	0.13	0.13	0.12	0.08
5	0403	1	0.1	0.1	0.13	0.15	0.11
5	0403	2	0.13	0.14	0.12	0.1	0.1
5	0403	3	0.12	0.08	0.14	0.13	0.12
5	0403	4	0.13	0.08	0.11	0.11	0.14
7	0804	1	0.07	0.16	0.12	0.1	0.12
7	0804	2	0.08	0.12	0.06	0.1	0.09
7	0804	3	0.09	0.08	0.06	0.04	0.1
7	0804	4	0.1	0.06	0.08	0.06	0.1
7	1106	1	0.07	0.06	0.06	0.06	0.05
7	1106	2	0.06	0.07	0.1	0.06	0.08
7	1106	3	0.05	0.08	0.06	0.06	0.05
7	1106	4	0.06	0.06	0.08	0.06	0.06
7	0306	1	0.06	0.11	0.06	0.06	0.08
7	0306	2	0.08	0.08	0.08	0.06	0.1
7	0306	3	0.12	0.06	0.08	0.12	0.16
7	0306	4	0.07	0.12	0.1	0.12	0.06
7	0302	1	0.06	0.06	0.1	0.07	0.09
7	0302	2	0.08	0.1	0.06	0.09	0.06
7	0302	3	0.08	0.08	0.1	0.06	0.06
7	0302	4	0.06	0.1	0.06	0.08	0.1
7	1010	1	0.08	0.08	0.08	0.1	0.09
7	1010	2	0.08	0.08	0.06	0.1	0.05
7	1010	3	0.06	0.06	0.06	0.06	0.08
7	1010	4	0.06	0.05	0.1	0.08	0.08
8	0410	1	0.14	0.08	0.04	0.06	0.08
8	0410	2	0.08	0.08	0.08	0.08	0.08
8	0410	3	0.08	0.08	0.08	0.08	0.08
8	0410	4	0.08	0.06	0.06	0.06	0.06
8	0406	1	0.06	0.11	0.08	0.09	0.04
8	0406	2	0.05	0.08	0.06	0.06	0.05
8	0406	3	0.08	0.14	0.1	0.05	0.1
8	0406	4	0.05	0.14	0.1	0.04	0.08
8	0803	1	0.04	0.06	0.06	0.06	0.08
8	0803	2	0.06	0.05	0.05	0.06	0.08
8	0803	3	0.1	0.06	0.08	0.08	0.06
8	0803	4	0.14	0.12	0.06	0.05	0.04
8	1010	1	0.16	0.1	0.06	0.08	0.08
8	1010	2	0.08	0.06	0.16	0.11	0.1
8	1010	3	0.06	0.08	0.06	0.1	0.08
8	1010	4	0.07	0.06	0.06	0.08	0.12
8	0702	1	0.07	0.06	0.1	0.1	0.08
8	0702	2	0.08	0.06	0.12	0.06	0.06
8	0702	3	0.06	0.06	0.1	0.1	0.07
8	0702	4	0.06	0.11	0.05	0.06	0.1
11	1008	1	0.1	0.1	0.13	0.09	0.08
11	1008	2	0.1	0.09	0.1	0.1	0.09
11	1008	3	0.11	0.1	0.08	0.14	0.08
11	1008	4	0.09	0.12	0.12	0.12	0.09
11	0902	1	0.07	0.09	0.14	0.14	0.14
11	0902	2	0.11	0.12	0.09	0.08	0.13
11	0902	3	0.09	0.13	0.12	0.15	0.14
11	0902	4	0.11	0.12	0.1	0.1	0.1
11	0804	1	0.1	0.1	0.14	0.09	0.14
11	0804	2	0.12	0.09	0.11	0.14	0.18
11	0804	3	0.12	0.12	0.1	0.1	0.08
11	0804	4	0.12	0.1	0.12	0.11	0.16
11	0905	1	0.16	0.12	0.14	0.22	0.19
11	0905	2	0.16	0.11	0.16	0.16	0.23
11	0905	3	0.2	0.12	0.15	0.16	0.23
11	0905	4	0.22	0.16	0.12	0.16	0.18
11	1107	1	0.13	0.12	0.12	0.11	0.12
11	1107	2	0.11	0.08	0.12	0.09	0.14
11	1107	3	0.11	0.08	0.11	0.07	0.14
11	1107	4	0.12	0.07	0.12	0.11	0.2
12	1105	1	0.1	0.12	0.1	0.12	0.11
12	1105	2	0.14	0.08	0.13	0.1	0.11
12	1105	3	0.12	0.12	0.15	0.08	0.12
12	1105	4	0.14	0.1	0.13	0.1	0.08
12	1205	1	0.11	0.12	0.12	0.13	0.1
12	1205	2	0.1	0.1	0.09	0.1	0.12
12	1205	3	0.1	0.12	0.11	0.15	0.1
12	1205	4	0.1	0.1	0.11	0.1	0.14
12	1112	1	0.1	0.12	0.12	0.12	0.16
12	1112	2	0.09	0.11	0.1	0.15	0.11
12	1112	3	0.1	0.14	0.14	0.12	0.15
12	1112	4	0.1	0.14	0.14	0.14	0.14
12	0911	1	0.1	0.12	0.14	0.14	0.15
12	0911	2	0.14	0.14	0.11	0.15	0.1
12	0911	3	0.11	0.14	0.12	0.1	0.08
12	0911	4	0.12	0.1	0.14	0.16	0.14
12	1211	1	0.1	0.1	0.12	0.16	0.14
12	1211	2	0.08	0.11	0.13	0.1	0.11
12	1211	3	0.12	0.09	0.13	0.13	0.12
12	1211	4	0.1	0.1	0.18	0.12	0.1
14	0806	1	0.06	0.07	0.08	0.09	0.18
14	0806	2	0.06	0.05	0.06	0.04	0.04
14	0806	3	0.05	0.07	0.07	0.06	0.09
14	0806	4	0.08	0.06	0.09	0.16	0.18
14	0609	1	0.14	0.04	0.08	0.04	0.11
14	0609	2	0.06	0.08	0.06	0.14	0.08
14	0609	3	0.06	0.08	0.06	0.05	0.06
14	0609	4	0.12	0.06	0.05	0.06	0.06
14	1106	1	0.12	0.06	0.09	0.1	0.11
14	1106	2	0.06	0.08	0.09	0.09	0.11
14	1106	3	0.08	0.08	0.08	0.09	0.08
14	1106	4	0.08	0.08	0.1	0.06	0.08
14	1008	1	0.05	0.08	0.06	0.1	0.06
14	1008	2	0.08	0.08	0.06	0.06	0.08
14	1008	3	0.08	0.16	0.1	0.06	0.05
14	1008	4	0.06	0.06	0.06	0.06	0.18
14	0512	1	0.06	0.12	0.08	0.05	0.06
14	0512	2	0.12	0.06	0.1	0.08	0.08
14	0512	3	0.07	0.06	0.12	0.08	0.06
14	0512	4	0.09	0.08	0.08	0.09	0.05
15	0908	1	0.06	0.08	0.08	0.06	0.08
15	0908	2	0.12	0.1	0.12	0.26	0.08
15	0908	3	0.1	0.14	0.09	0.08	0.09
15	0908	4	0.24	0.06	0.28	0.06	0.06
15	1107	1	0.06	0.05	0.09	0.08	0.06
15	1107	2	0.08	0.11	0.12	0.09	0.1
15	1107	3	0.11	0.12	0.1	0.1	0.08
15	1107	4	0.07	0.1	0.08	0.1	0.1
15	0706	1	0.05	0.06	0.12	0.1	0.06
15	0706	2	0.05	0.07	0.08	0.06	0.12
15	0706	3	0.06	0.06	0.18	0.12	0.09
15	0706	4	0.08	0.06	0.12	0.14	0.08
15	0404	1	0.06	0.07	0.12	0.07	0.08
15	0404	2	0.06	0.1	0.06	0.08	0.06
15	0404	3	0.04	0.06	0.12	0.08	0.08
15	0404	4	0.07	0.06	0.06	0.08	0.09
15	0708	1	0.08	0.08	0.09	0.08	0.06
15	0708	2	0.05	0.16	0.08	0.16	0.12
15	0708	3	0.08	0.12	0.14	0.06	0.07
15	0708	4	0.1	0.1	0.06	0.06	0.22
18	0410	1	0.1	0.1	0.14	0.16	0.12
18	0410	2	0.1	0.12	0.12	0.1	0.1
18	0410	3	0.11	0.12	0.12	0.14	0.12
18	0410	4	0.1	0.11	0.14	0.15	0.14
18	0508	1	0.08	0.12	0.12	0.12	0.1
18	0508	2	0.08	0.11	0.1	0.1	0.1
18	0508	3	0.12	0.1	0.1	0.13	0.09
18	0508	4	0.09	0.14	0.09	0.09	0.11
18	0610	1	0.08	0.06	0.1	0.08	0.1
18	0610	2	0.08	0.07	0.08	0.1	0.1
18	0610	3	0.06	0.09	0.1	0.08	0.08
18	0610	4	0.07	0.07	0.06	0.05	0.06
18	1005	1	0.06	0.09	0.11	0.09	0.08
18	1005	2	0.1	0.1	0.09	0.1	0.1
18	1005	3	0.08	0.08	0.12	0.08	0.1
18	1005	4	0.09	0.08	0.09	0.1	0.09
18	1008	1	0.09	0.09	0.12	0.12	0.14
18	1008	2	0.09	0.09	0.08	0.1	0.09
18	1008	3	0.11	0.1	0.11	0.12	0.1
18	1008	4	0.12	0.1	0.1	0.14	0.14
21	0412	1	0.08	0.09	0.06	0.06	0.1
21	0412	2	0.1	0.05	0.14	0.06	0.06
21	0412	3	0.1	0.07	0.12	0.06	0.08
21	0412	4	0.06	0.04	0.08	0.05	0.06
21	0409	1	0.16	0.05	0.11	0.06	0.06
21	0409	2	0.1	0.13	0.08	0.04	0.05
21	0409	3	0.07	0.08	0.04	0.06	0.1
21	0409	4	0.09	0.09	0.04	0.05	0.12
21	0709	1	0.1	0.1	0.06	0.1	0.06
21	0709	2	0.06	0.1	0.09	0.06	0.05
21	0709	3	0.06	0.06	0.06	0.06	0.12
21	0709	4	0.06	0.08	0.11	0.09	0.06
21	0704	1	0.07	0.06	0.07	0.08	0.14
21	0704	2	0.08	0.08	0.07	0.08	0.1
21	0704	3	0.07	0.06	0.07	0.06	0.11
21	0704	4	0.06	0.1	0.06	0.08	0.06
21	0306	1	0.05	0.06	0.1	0.05	0.1
21	0306	2	0.04	0.06	0.04	0.06	0.06
21	0306	3	0.05	0.08	0.04	0.06	0.05
21	0306	4	0.05	0.06	0.08	0.05	0.06
22	1006	1	0.12	0.1	0.08	0.07	0.11
22	1006	2	0.08	0.1	0.08	0.13	0.14
22	1006	3	0.1	0.08	0.09	0.1	0.14
22	1006	4	0.09	0.1	0.1	0.09	0.13
22	0310	1	0.04	0.07	0.1	0.16	0.04
22	0310	2	0.14	0.13	0.12	0.1	0.08
22	0310	3	0.11	0.1	0.13	0.1	0.13
22	0310	4	0.19	0.17	0.1	0.19	0.09
22	0308	1	0.18	0.08	0.18	0.09	0.12
22	0308	2	0.18	0.16	0.15	0.12	0.13
22	0308	3	0.1	0.14	0.14	0.1	0.14
22	0308	4	0.12	0.15	0.1	0.08	0.13
22	0704	1	0.14	0.14	0.15	0.12	0.14
22	0704	2	0.12	0.12	0.1	0.1	0.15
22	0704	3	0.14	0.14	0.18	0.12	0.15
22	0704	4	0.13	0.13	0.14	0.14	0.16
22	1009	1	0.08	0.1	0.11	0.15	0.12
22	1009	2	0.09	0.13	0.08	0.14	0.13
22	1009	3	0.08	0.06	0.07	0.16	0.12
22	1009	4	0.11	0.09	0.07	0.11	0.12
25	0808	1	0.12	0.12	0.13	0.14	0.15
25	0808	2	0.16	0.12	0.14	0.16	0.16
25	0808	3	0.15	0.18	0.14	0.13	0.14
25	0808	4	0.16	0.13	0.16	0.18	0.16
25	1008	1	0.14	0.12	0.13	0.11	0.1
25	1008	2	0.11	0.15	0.13	0.15	0.14
25	1008	3	0.14	0.14	0.16	0.14	0.12
25	1008	4	0.16	0.11	0.14	0.13	0.13
25	0304	1	0.1	0.16	0.17	0.18	0.14
25	0304	2	0.14	0.12	0.18	0.2	0.17
25	0304	3	0.14	0.15	0.18	0.1	0.14
25	0304	4	0.13	0.18	0.18	0.17	0.14
25	0207	1	0.2	0.22	0.23	0.16	0.18
25	0207	2	0.2	0.24	0.22	0.16	0.12
25	0207	3	0.23	0.16	0.15	0.17	0.16
25	0207	4	0.24	0.15	0.18	0.14	0.16
25	0106	1	0.14	0.13	0.09	0.14	0.1
25	0106	2	0.15	0.13	0.13	0.1	0.1
25	0106	3	0.12	0.12	0.11	0.1	0.12
25	0106	4	0.1	0.15	0.1	0.14	0.12
27	1011	1	0.08	0.06	0.1	0.09	0.11
27	1011	2	0.08	0.1	0.1	0.08	0.1
27	1011	3	0.1	0.1	0.11	0.1	0.12
27	1011	4	0.09	0.1	0.08	0.1	0.1
27	0711	1	0.15	0.12	0.14	0.14	0.16
27	0711	2	0.13	0.12	0.18	0.1	0.16
27	0711	3	0.12	0.12	0.14	0.14	0.15
27	0711	4	0.12	0.13	0.12	0.1	0.18
27	0302	1	0.12	0.12	0.13	0.11	0.14
27	0302	2	0.15	0.13	0.14	0.13	0.14
27	0302	3	0.12	0.12	0.14	0.12	0.11
27	0302	4	0.08	0.16	0.12	0.14	0.1
27	0403	1	0.12	0.18	0.15	0.15	0.14
27	0403	2	0.14	0.15	0.1	0.15	0.16
27	0403	3	0.1	0.15	0.14	0.16	0.13
27	0403	4	0.12	0.16	0.1	0.1	0.14
27	1106	1	0.12	0.1	0.1	0.09	0.08
27	1106	2	0.13	0.08	0.12	0.08	0.09
27	1106	3	0.08	0.09	0.09	0.1	0.1
27	1106	4	0.11	0.11	0.1	0.1	0.11
28	1008	1	0.08	0.09	0.13	0.11	0.08
28	1008	2	0.1	0.09	0.12	0.1	0.09
28	1008	3	0.1	0.12	0.08	0.09	0.11
28	1008	4	0.07	0.11	0.11	0.11	0.13
28	1003	1	0.1	0.11	0.14	0.13	0.14
28	1003	2	0.1	0.12	0.12	0.09	0.16
28	1003	3	0.1	0.08	0.11	0.09	0.14
28	1003	4	0.12	0.12	0.12	0.13	0.12
28	0904	1	0.1	0.1	0.09	0.1	0.13
28	0904	2	0.08	0.1	0.08	0.12	0.14
28	0904	3	0.12	0.1	0.1	0.11	0.16
28	0904	4	0.09	0.14	0.12	0.11	0.08
28	0306	1	0.12	0.09	0.12	0.12	0.12
28	0306	2	0.09	0.08	0.1	0.07	0.1
28	0306	3	0.11	0.11	0.13	0.13	0.14
28	0306	4	0.1	0.1	0.08	0.08	0.09
28	0208	1	0.1	0.08	0.08	0.1	0.13
28	0208	2	0.14	0.13	0.08	0.07	0.12
28	0208	3	0.12	0.11	0.08	0.13	0.1
28	0208	4	0.1	0.1	0.09	0.07	0.1
32	0903	1	0.18	0.14	0.14	0.16	0.12
32	0903	2	0.15	0.16	0.11	0.12	0.16
32	0903	3	0.14	0.16	0.14	0.15	0.17
32	0903	4	0.14	0.14	0.12	0.13	0.14
32	1203	1	0.2	0.22	0.18	0.16	0.21
32	1203	2	0.28	0.22	0.21	0.2	0.22
32	1203	3	0.2	0.2	0.16	0.16	0.2
32	1203	4	0.26	0.2	0.14	0.2	0.22
32	1007	1	0.18	0.12	0.12	0.12	0.18
32	1007	2	0.16	0.12	0.14	0.18	0.14
32	1007	3	0.11	0.19	0.12	0.15	0.12
32	1007	4	0.17	0.14	0.12	0.12	0.18
32	0910	1	0.12	0.17	0.14	0.16	0.16
32	0910	2	0.13	0.15	0.13	0.13	0.18
32	0910	3	0.14	0.13	0.11	0.11	0.13
32	0910	4	0.11	0.14	0.11	0.14	0.14
32	0206	1	0.1	0.08	0.1	0.1	0.12
32	0206	2	0.1	0.13	0.12	0.1	0.1
32	0206	3	0.1	0.1	0.13	0.1	0.1
32	0206	4	0.08	0.11	0.12	0.11	0.16
33	0805	1	0.1	0.12	0.09	0.08	0.11
33	0805	2	0.1	0.11	0.1	0.12	0.14
33	0805	3	0.08	0.12	0.1	0.1	0.13
33	0805	4	0.08	0.11	0.08	0.12	0.11
33	0606	1	0.06	0.1	0.1	0.11	0.1
33	0606	2	0.11	0.1	0.12	0.11	0.12
33	0606	3	0.12	0.1	0.08	0.13	0.1
33	0606	4	0.08	0.1	0.12	0.08	0.09
33	0604	1	0.1	0.1	0.13	0.1	0.12
33	0604	2	0.11	0.1	0.12	0.11	0.1
33	0604	3	0.11	0.12	0.11	0.11	0.1
33	0604	4	0.08	0.1	0.08	0.09	0.1
33	1007	1	0.1	0.1	0.14	0.12	0.12
33	1007	2	0.1	0.14	0.11	0.1	0.14
33	1007	3	0.1	0.1	0.11	0.13	0.14
33	1007	4	0.1	0.08	0.11	0.14	0.12
33	0909	1	0.08	0.1	0.09	0.12	0.06
33	0909	2	0.09	0.1	0.07	0.1	0.08
33	0909	3	0.09	0.08	0.09	0.12	0.08
33	0909	4	0.08	0.06	0.12	0.12	0.09
36	0210	1	0.06	0.07	0.12	0.12	0.08
36	0210	2	0.09	0.08	0.1	0.1	0.08
36	0210	3	0.06	0.08	0.09	0.09	0.08
36	0210	4	0.06	0.1	0.07	0.11	0.09
36	0912	1	0.09	0.1	0.07	0.13	0.09
36	0912	2	0.14	0.12	0.08	0.1	0.1
36	0912	3	0.14	0.12	0.12	0.12	0.09
36	0912	4	0.1	0.12	0.13	0.12	0.08
36	1111	1	0.1	0.1	0.14	0.09	0.13
36	1111	2	0.1	0.14	0.1	0.12	0.1
36	1111	3	0.1	0.13	0.1	0.1	0.1
36	1111	4	0.12	0.1	0.09	0.1	0.12
36	0811	1	0.07	0.08	0.1	0.09	0.09
36	0811	2	0.12	0.11	0.1	0.1	0.1
36	0811	3	0.06	0.08	0.08	0.1	0.09
36	0811	4	0.11	0.06	0.11	0.13	0.08
36	0208	1	0.12	0.1	0.11	0.12	0.12
36	0208	2	0.11	0.11	0.12	0.1	0.08
36	0208	3	0.12	0.14	0.08	0.11	0.1
36	0208	4	0.13	0.12	0.1	0.12	0.1
37	0808	1	0.06	0.09	0.08	0.09	0.08
37	0808	2	0.1	0.1	0.08	0.1	0.07
37	0808	3	0.08	0.08	0.08	0.08	0.05
37	0808	4	0.09	0.1	0.08	0.08	0.09
37	0310	1	0.11	0.14	0.14	0.14	0.18
37	0310	2	0.1	0.14	0.16	0.1	0.11
37	0310	3	0.08	0.11	0.1	0.14	0.16
37	0310	4	0.1	0.12	0.08	0.12	0.13
37	0811	1	0.06	0.1	0.1	0.08	0.09
37	0811	2	0.1	0.07	0.09	0.11	0.09
37	0811	3	0.08	0.11	0.08	0.09	0.08
37	0811	4	0.1	0.1	0.1	0.11	0.08
37	1005	1	0.11	0.06	0.06	0.08	0.08
37	1005	2	0.08	0.08	0.08	0.08	0.07
37	1005	3	0.06	0.06	0.12	0.09	0.1
37	1005	4	0.08	0.1	0.08	0.08	0.12
37	1104	1	0.08	0.08	0.09	0.08	0.1
37	1104	2	0.11	0.07	0.1	0.09	0.08
37	1104	3	0.08	0.08	0.07	0.1	0.1
37	1104	4	0.08	0.11	0.1	0.06	0.08
51	0908	1	0.11	0.11	0.12	0.12	0.14
51	0908	2	0.12	0.12	0.12	0.12	0.14
51	0908	3	0.13	0.11	0.14	0.13	0.1
51	0908	4	0.14	0.1	0.12	0.12	0.1
51	0606	1	0.14	0.13	0.12	0.12	0.13
51	0606	2	0.16	0.09	0.1	0.13	0.12
51	0606	3	0.12	0.12	0.1	0.14	0.09
51	0606	4	0.14	0.09	0.11	0.15	0.12
51	1006	1	0.13	0.1	0.1	0.14	0.12
51	1006	2	0.14	0.08	0.12	0.12	0.1
51	1006	3	0.13	0.1	0.12	0.12	0.12
51	1006	4	0.12	0.12	0.12	0.1	0.11
51	0609	1	0.12	0.11	0.12	0.11	0.12
51	0609	2	0.14	0.1	0.1	0.12	0.1
51	0609	3	0.12	0.13	0.12	0.11	0.09
51	0609	4	0.11	0.12	0.12	0.11	0.1
51	0507	1	0.12	0.12	0.11	0.1	0.14
51	0507	2	0.12	0.13	0.1	0.12	0.13
51	0507	3	0.1	0.1	0.13	0.13	0.15
51	0507	4	0.12	0.1	0.11	0.12	0.13
55	0706	1	0.1	0.11	0.08	0.1	0.1
55	0706	2	0.14	0.1	0.09	0.13	0.12
55	0706	3	0.14	0.1	0.1	0.14	0.12
55	0706	4	0.13	0.12	0.12	0.13	0.1
55	0808	1	0.17	0.14	0.15	0.11	0.13
55	0808	2	0.16	0.13	0.09	0.13	0.14
55	0808	3	0.14	0.14	0.15	0.14	0.15
55	0808	4	0.18	0.13	0.15	0.15	0.16
55	0905	1	0.12	0.19	0.11	0.16	0.14
55	0905	2	0.15	0.16	0.12	0.14	0.14
55	0905	3	0.16	0.14	0.14	0.11	0.15
55	0905	4	0.12	0.15	0.13	0.14	0.14
55	0803	1	0.11	0.14	0.16	0.12	0.11
55	0803	2	0.13	0.11	0.13	0.14	0.12
55	0803	3	0.11	0.1	0.16	0.14	0.13
55	0803	4	0.11	0.12	0.1	0.1	0.12
55	0903	1	0.1	0.1	0.13	0.12	0.11
55	0903	2	0.12	0.12	0.13	0.12	0.13
55	0903	3	0.15	0.12	0.14	0.12	0.13
55	0903	4	0.13	0.1	0.14	0.09	0.12
59	0608	1	0.11	0.13	0.13	0.11	0.14
59	0608	2	0.16	0.15	0.15	0.14	0.14
59	0608	3	0.13	0.12	0.14	0.12	0.14
59	0608	4	0.13	0.14	0.14	0.16	0.15
59	0606	1	0.14	0.15	0.15	0.16	0.13
59	0606	2	0.14	0.16	0.11	0.16	0.13
59	0606	3	0.13	0.13	0.14	0.14	0.14
59	0606	4	0.12	0.13	0.14	0.12	0.16
59	0710	1	0.11	0.09	0.13	0.12	0.1
59	0710	2	0.12	0.12	0.11	0.11	0.1
59	0710	3	0.1	0.1	0.08	0.1	0.13
59	0710	4	0.12	0.1	0.14	0.1	0.1
59	0410	1	0.1	0.11	0.12	0.12	0.12
59	0410	2	0.14	0.1	0.11	0.15	0.14
59	0410	3	0.1	0.11	0.11	0.13	0.1
59	0410	4	0.1	0.09	0.14	0.11	0.1
59	1005	1	0.11	0.14	0.13	0.12	0.16
59	1005	2	0.11	0.14	0.15	0.16	0.12
59	1005	3	0.14	0.13	0.12	0.12	0.16
59	1005	4	0.14	0.14	0.14	0.14	0.14
60	0606	1	0.11	0.16	0.15	0.16	0.13
60	0606	2	0.12	0.14	0.15	0.14	0.14
60	0606	3	0.12	0.17	0.15	0.12	0.17
60	0606	4	0.14	0.15	0.18	0.12	0.14
60	0906	1	0.15	0.17	0.14	0.16	0.16
60	0906	2	0.14	0.17	0.13	0.16	0.16
60	0906	3	0.14	0.17	0.17	0.11	0.18
60	0906	4	0.15	0.14	0.18	0.15	0.16
60	0707	1	0.07	0.11	0.14	0.11	0.12
60	0707	2	0.12	0.11	0.12	0.11	0.1
60	0707	3	0.1	0.13	0.15	0.11	0.14
60	0707	4	0.1	0.12	0.12	0.11	0.14
60	1007	1	0.08	0.13	0.12	0.09	0.12
60	1007	2	0.1	0.1	0.14	0.12	0.12
60	1007	3	0.12	0.11	0.12	0.12	0.1
60	1007	4	0.1	0.11	0.11	0.13	0.1
60	0710	1	0.14	0.14	0.17	0.16	0.14
60	0710	2	0.12	0.14	0.14	0.15	0.2
60	0710	3	0.14	0.14	0.13	0.14	0.14
60	0710	4	0.15	0.12	0.15	0.19	0.14
64	0911	1	0.12	0.14	0.1	0.16	0.12
64	0911	2	0.15	0.12	0.12	0.16	0.13
64	0911	3	0.1	0.13	0.1	0.1	0.13
64	0911	4	0.13	0.15	0.1	0.12	0.12
64	0512	1	0.12	0.12	0.13	0.1	0.15
64	0512	2	0.14	0.15	0.13	0.16	0.2
64	0512	3	0.16	0.14	0.12	0.12	0.16
64	0512	4	0.12	0.15	0.13	0.13	0.18
64	0306	1	0.11	0.1	0.12	0.14	0.13
64	0306	2	0.1	0.12	0.12	0.14	0.11
64	0306	3	0.12	0.12	0.1	0.1	0.13
64	0306	4	0.14	0.12	0.12	0.13	0.11
64	1204	1	0.1	0.14	0.16	0.14	0.12
64	1204	2	0.09	0.15	0.14	0.13	0.14
64	1204	3	0.12	0.14	0.15	0.15	0.16
64	1204	4	0.12	0.1	0.16	0.14	0.14
64	0903	1	0.14	0.18	0.11	0.1	0.11
64	0903	2	0.1	0.12	0.16	0.11	0.15
64	0903	3	0.13	0.18	0.12	0.17	0.18
64	0903	4	0.14	0.18	0.16	0.15	0.16
66	0704	1	0.16	0.14	0.14	0.14	0.14
66	0704	2	0.15	0.13	0.15	0.17	0.14
66	0704	3	0.11	0.1	0.16	0.16	0.15
66	0704	4	0.14	0.15	0.16	0.14	0.14
66	0303	1	0.1	0.14	0.11	0.1	0.13
66	0303	2	0.11	0.16	0.12	0.11	0.11
66	0303	3	0.11	0.09	0.11	0.13	0.12
66	0303	4	0.11	0.11	0.11	0.11	0.12
66	1008	1	0.1	0.1	0.09	0.1	0.1
66	1008	2	0.09	0.08	0.08	0.08	0.09
66	1008	3	0.08	0.09	0.07	0.1	0.1
66	1008	4	0.08	0.1	0.1	0.1	0.11
66	0511	1	0.12	0.15	0.14	0.14	0.15
66	0511	2	0.1	0.16	0.12	0.09	0.15
66	0511	3	0.14	0.12	0.15	0.15	0.18
66	0511	4	0.13	0.14	0.14	0.14	0.14
66	0213	1	0.12	0.1	0.13	0.12	0.12
66	0213	2	0.13	0.1	0.12	0.12	0.16
66	0213	3	0.11	0.09	0.14	0.16	0.14
66	0213	4	0.11	0.11	0.12	0.14	0.12
68	0511	1	0.12	0.09	0.11	0.16	0.14
68	0511	2	0.12	0.12	0.14	0.1	0.15
68	0511	3	0.12	0.13	0.13	0.12	0.13
68	0511	4	0.14	0.13	0.14	0.12	0.12
68	1108	1	0.12	0.14	0.13	0.11	0.13
68	1108	2	0.11	0.15	0.15	0.1	0.1
68	1108	3	0.14	0.12	0.17	0.14	0.11
68	1108	4	0.12	0.18	0.1	0.14	0.14
68	0307	1	0.15	0.11	0.18	0.14	0.14
68	0307	2	0.11	0.18	0.14	0.14	0.14
68	0307	3	0.11	0.16	0.18	0.1	0.12
68	0307	4	0.16	0.11	0.14	0.14	0.15
68	0505	1	0.1	0.12	0.14	0.16	0.16
68	0505	2	0.11	0.14	0.15	0.17	0.12
68	0505	3	0.1	0.11	0.12	0.15	0.14
68	0505	4	0.12	0.1	0.12	0.18	0.14
68	0309	1	0.12	0.09	0.11	0.11	0.15
68	0309	2	0.1	0.1	0.1	0.14	0.11
68	0309	3	0.1	0.12	0.17	0.12	0.13
68	0309	4	0.09	0.1	0.1	0.14	0.12
70	0606	1	0.12	0.1	0.11	0.14	0.1
70	0606	2	0.09	0.14	0.12	0.18	0.08
70	0606	3	0.11	0.12	0.13	0.11	0.09
70	0606	4	0.1	0.1	0.12	0.16	0.13
70	0603	1	0.13	0.16	0.13	0.13	0.12
70	0603	2	0.12	0.14	0.16	0.16	0.14
70	0603	3	0.11	0.15	0.14	0.15	0.14
70	0603	4	0.14	0.18	0.15	0.14	0.12
70	0803	1	0.1	0.12	0.14	0.13	0.1
70	0803	2	0.1	0.11	0.14	0.15	0.12
70	0803	3	0.11	0.1	0.1	0.14	0.12
70	0803	4	0.1	0.12	0.12	0.13	0.1
70	0707	1	0.1	0.11	0.1	0.11	0.1
70	0707	2	0.09	0.08	0.12	0.11	0.11
70	0707	3	0.08	0.07	0.12	0.11	0.12
70	0707	4	0.12	0.09	0.12	0.13	0.12
70	0609	1	0.09	0.11	0.12	0.13	0.11
70	0609	2	0.09	0.12	0.1	0.12	0.1
70	0609	3	0.1	0.11	0.12	0.1	0.14
70	0609	4	0.09	0.13	0.13	0.1	0.15
71	0509	1	0.13	0.13	0.13	0.14	0.14
71	0509	2	0.12	0.12	0.14	0.2	0.1
71	0509	3	0.13	0.1	0.17	0.14	0.15
71	0509	4	0.12	0.12	0.15	0.13	0.14
71	0511	1	0.08	0.11	0.12	0.12	0.1
71	0511	2	0.12	0.12	0.12	0.12	0.14
71	0511	3	0.11	0.14	0.12	0.14	0.15
71	0511	4	0.09	0.12	0.14	0.14	0.14
71	0805	1	0.15	0.18	0.16	0.11	0.18
71	0805	2	0.15	0.11	0.14	0.13	0.14
71	0805	3	0.11	0.13	0.14	0.15	0.19
71	0805	4	0.14	0.12	0.14	0.14	0.18
71	0806	1	0.1	0.16	0.14	0.12	0.17
71	0806	2	0.13	0.12	0.16	0.16	0.19
71	0806	3	0.11	0.13	0.15	0.11	0.16
71	0806	4	0.15	0.14	0.14	0.15	0.18
71	0406	1	0.1	0.18	0.16	0.2	0.12
71	0406	2	0.13	0.18	0.15	0.12	0.17
71	0406	3	0.1	0.12	0.15	0.16	0.12
71	0406	4	0.12	0.12	0.19	0.12	0.2
73	0606	1	0.09	0.1	0.1	0.1	0.1
73	0606	2	0.09	0.08	0.1	0.1	0.11
73	0606	3	0.11	0.1	0.12	0.09	0.11
73	0606	4	0.09	0.09	0.13	0.11	0.08
73	0608	1	0.15	0.15	0.14	0.14	0.13
73	0608	2	0.13	0.17	0.13	0.14	0.18
73	0608	3	0.15	0.16	0.12	0.14	0.16
73	0608	4	0.18	0.18	0.1	0.14	0.18
73	1005	1	0.12	0.1	0.13	0.12	0.12
73	1005	2	0.14	0.1	0.13	0.13	0.12
73	1005	3	0.12	0.1	0.14	0.13	0.12
73	1005	4	0.12	0.1	0.12	0.1	0.12
73	1003	1	0.14	0.16	0.11	0.18	0.14
73	1003	2	0.14	0.12	0.12	0.12	0.15
73	1003	3	0.15	0.12	0.15	0.16	0.16
73	1003	4	0.16	0.16	0.14	0.16	0.17
73	1004	1	0.15	0.1	0.12	0.16	0.14
73	1004	2	0.14	0.1	0.11	0.11	0.18
73	1004	3	0.12	0.12	0.16	0.14	0.11
73	1004	4	0.14	0.13	0.14	0.14	0.17
78	0505	1	0.12	0.11	0.1	0.12	0.1
78	0505	2	0.11	0.11	0.15	0.12	0.09
78	0505	3	0.14	0.14	0.12	0.12	0.11
78	0505	4	0.11	0.14	0.09	0.14	0.09
78	1008	1	0.11	0.12	0.12	0.1	0.1
78	1008	2	0.09	0.1	0.16	0.11	0.15
78	1008	3	0.12	0.1	0.1	0.11	0.1
78	1008	4	0.1	0.1	0.14	0.11	0.15
78	1006	1	0.07	0.12	0.11	0.12	0.1
78	1006	2	0.11	0.1	0.13	0.1	0.1
78	1006	3	0.08	0.14	0.1	0.1	0.12
78	1006	4	0.09	0.13	0.13	0.14	0.08
78	0811	1	0.1	0.08	0.12	0.1	0.12
78	0811	2	0.09	0.1	0.12	0.11	0.11
78	0811	3	0.11	0.07	0.07	0.1	0.13
78	0811	4	0.15	0.09	0.08	0.12	0.09
78	0509	1	0.1	0.06	0.09	0.07	0.1
78	0509	2	0.09	0.09	0.1	0.08	0.1
78	0509	3	0.09	0.13	0.06	0.12	0.1
78	0509	4	0.13	0.1	0.09	0.1	0.11
79	0605	1	0.09	0.13	0.12	0.12	0.1
79	0605	2	0.11	0.1	0.1	0.11	0.12
79	0605	3	0.1	0.11	0.12	0.12	0.12
79	0605	4	0.12	0.1	0.12	0.1	0.12
79	0307	1	0.09	0.09	0.12	0.1	0.1
79	0307	2	0.1	0.09	0.1	0.06	0.13
79	0307	3	0.12	0.12	0.11	0.1	0.12
79	0307	4	0.09	0.1	0.11	0.14	0.1
79	0410	1	0.11	0.09	0.08	0.09	0.08
79	0410	2	0.09	0.06	0.09	0.09	0.1
79	0410	3	0.11	0.12	0.1	0.14	0.08
79	0410	4	0.09	0.1	0.08	0.11	0.08
79	0608	1	0.1	0.08	0.08	0.08	0.08
79	0608	2	0.1	0.07	0.09	0.08	0.08
79	0608	3	0.12	0.12	0.12	0.07	0.1
79	0608	4	0.11	0.11	0.07	0.1	0.11
79	1009	1	0.09	0.1	0.08	0.14	0.12
79	1009	2	0.1	0.14	0.13	0.1	0.11
79	1009	3	0.07	0.11	0.12	0.12	0.11
79	1009	4	0.09	0.11	0.13	0.13	0.11
80	0607	1	0.11	0.09	0.08	0.09	0.1
80	0607	2	0.13	0.13	0.11	0.14	0.12
80	0607	3	0.14	0.13	0.17	0.12	0.09
80	0607	4	0.15	0.1	0.16	0.12	0.11
80	0510	1	0.1	0.15	0.12	0.13	0.12
80	0510	2	0.1	0.14	0.14	0.14	0.12
80	0510	3	0.11	0.13	0.15	0.11	0.16
80	0510	4	0.14	0.12	0.12	0.1	0.16
80	0911	1	0.1	0.1	0.09	0.1	0.11
80	0911	2	0.12	0.1	0.11	0.08	0.09
80	0911	3	0.11	0.1	0.09	0.11	0.14
80	0911	4	0.1	0.11	0.11	0.09	0.13
80	0909	1	0.15	0.12	0.14	0.18	0.1
80	0909	2	0.13	0.13	0.15	0.12	0.11
80	0909	3	0.13	0.11	0.12	0.15	0.1
80	0909	4	0.11	0.13	0.16	0.12	0.09
80	0905	1	0.09	0.08	0.1	0.08	0.1
80	0905	2	0.08	0.08	0.12	0.1	0.12
80	0905	3	0.08	0.1	0.1	0.08	0.11
80	0905	4	0.1	0.11	0.1	0.12	0.11
84	0510	1	0.08	0.08	0.08	0.09	0.1
84	0510	2	0.14	0.11	0.1	0.08	0.1
84	0510	3	0.08	0.08	0.09	0.06	0.07
84	0510	4	0.1	0.1	0.08	0.08	0.1
84	0406	1	0.1	0.12	0.14	0.12	0.1
84	0406	2	0.09	0.11	0.13	0.14	0.1
84	0406	3	0.08	0.08	0.08	0.12	0.08
84	0406	4	0.11	0.08	0.08	0.12	0.1
84	0304	1	0.1	0.11	0.12	0.12	0.14
84	0304	2	0.06	0.12	0.12	0.12	0.13
84	0304	3	0.1	0.15	0.12	0.14	0.1
84	0304	4	0.08	0.12	0.14	0.13	0.1
84	0907	1	0.1	0.14	0.1	0.1	0.1
84	0907	2	0.14	0.15	0.1	0.12	0.08
84	0907	3	0.13	0.11	0.1	0.14	0.11
84	0907	4	0.12	0.09	0.08	0.12	0.12
84	0708	1	0.1	0.11	0.1	0.1	0.08
84	0708	2	0.08	0.08	0.12	0.11	0.1
84	0708	3	0.1	0.1	0.01	0.11	0.09
84	0708	4	0.1	0.1	0.08	0.08	0.07
88	0311	1	0.08	0.09	0.08	0.13	0.1
88	0311	2	0.09	0.1	0.1	0.1	0.08
88	0311	3	0.08	0.11	0.1	0.08	0.1
88	0311	4	0.07	0.08	0.1	0.12	0.09
88	0610	1	0.14	0.13	0.12	0.09	0.11
88	0610	2	0.09	0.1	0.1	0.11	0.13
88	0610	3	0.11	0.11	0.1	0.16	0.11
88	0610	4	0.09	0.12	0.12	0.12	0.14
88	0506	1	0.16	0.14	0.14	0.14	0.12
88	0506	2	0.15	0.1	0.16	0.12	0.15
88	0506	3	0.14	0.14	0.18	0.12	0.15
88	0506	4	0.12	0.11	0.15	0.14	0.16
88	0306	1	0.12	0.09	0.11	0.1	0.12
88	0306	2	0.1	0.1	0.14	0.14	0.14
88	0306	3	0.1	0.12	0.08	0.14	0.13
88	0306	4	0.08	0.12	0.08	0.1	0.14
88	1008	1	0.11	0.13	0.12	0.12	0.14
88	1008	2	0.12	0.13	0.14	0.08	0.15
88	1008	3	0.12	0.12	0.12	0.12	0.13
88	1008	4	0.11	0.13	0.14	0.09	0.13
89	1008	1	0.12	0.12	0.12	0.11	0.13
89	1008	2	0.1	0.15	0.08	0.14	0.12
89	1008	3	0.12	0.13	0.1	0.14	0.11
89	1008	4	0.12	0.12	0.16	0.14	0.18
89	1005	1	0.11	0.11	0.16	0.12	0.1
89	1005	2	0.1	0.11	0.13	0.11	0.13
89	1005	3	0.12	0.08	0.12	0.12	0.11
89	1005	4	0.1	0.12	0.1	0.1	0.1
89	0607	1	0.08	0.09	0.11	0.1	0.12
89	0607	2	0.06	0.08	0.14	0.1	0.13
89	0607	3	0.1	0.11	0.12	0.1	0.1
89	0607	4	0.12	0.08	0.11	0.1	0.11
89	0609	1	0.08	0.14	0.12	0.12	0.09
89	0609	2	0.14	0.12	0.13	0.09	0.11
89	0609	3	0.1	0.12	0.11	0.12	0.13
89	0609	4	0.09	0.16	0.13	0.13	0.15
89	0605	1	0.09	0.13	0.14	0.13	0.11
89	0605	2	0.11	0.16	0.16	0.16	0.15
89	0605	3	0.09	0.12	0.2	0.14	0.14
89	0605	4	0.12	0.1	0.16	0.15	0.16
90	0805	1	0.1	0.15	0.11	0.12	0.11
90	0805	2	0.08	0.1	0.12	0.11	0.11
90	0805	3	0.1	0.14	0.08	0.14	0.1
90	0805	4	0.08	0.1	0.1	0.14	0.14
90	1010	1	0.11	0.15	0.13	0.09	0.11
90	1010	2	0.12	0.12	0.13	0.14	0.11
90	1010	3	0.15	0.14	0.12	0.12	0.12
90	1010	4	0.15	0.12	0.13	0.12	0.13
90	1006	1	0.1	0.09	0.08	0.08	0.11
90	1006	2	0.1	0.09	0.12	0.08	0.11
90	1006	3	0.09	0.09	0.12	0.08	0.09
90	1006	4	0.08	0.12	0.1	0.1	0.1
90	0609	1	0.1	0.13	0.1	0.11	0.15
90	0609	2	0.13	0.15	0.13	0.11	0.16
90	0609	3	0.1	0.16	0.14	0.14	0.15
90	0609	4	0.1	0.1	0.12	0.12	0.14
90	0507	1	0.1	0.11	0.13	0.14	0.1
90	0507	2	0.1	0.1	0.13	0.14	0.15
90	0507	3	0.1	0.12	0.13	0.12	0.1
90	0507	4	0.11	0.1	0.12	0.14	0.12
92	0510	1	0.12	0.17	0.16	0.13	0.1
92	0510	2	0.13	0.18	0.16	0.11	0.1
92	0510	3	0.14	0.16	0.12	0.11	0.12
92	0510	4	0.11	0.14	0.14	0.14	0.12
92	0805	1	0.11	0.1	0.16	0.14	0.13
92	0805	2	0.13	0.12	0.15	0.1	0.11
92	0805	3	0.12	0.13	0.12	0.13	0.11
92	0805	4	0.13	0.14	0.13	0.12	0.1
92	1004	1	0.1	0.1	0.11	0.12	0.11
92	1004	2	0.1	0.1	0.15	0.1	0.1
92	1004	3	0.13	0.07	0.1	0.06	0.08
92	1004	4	0.14	0.1	0.13	0.1	0.11
92	0703	1	0.13	0.14	0.14	0.08	0.13
92	0703	2	0.12	0.16	0.16	0.1	0.14
92	0703	3	0.16	0.18	0.14	0.12	0.12
92	0703	4	0.16	0.12	0.14	0.16	0.14
92	1009	1	0.12	0.14	0.14	0.14	0.14
92	1009	2	0.16	0.12	0.15	0.16	0.13
92	1009	3	0.16	0.12	0.14	0.13	0.14
92	1009	4	0.16	0.11	0.14	0.14	0.13
99	0310	1	0.11	0.12	0.12	0.1	0.14
99	0310	2	0.14	0.14	0.16	0.1	0.11
99	0310	3	0.13	0.16	0.16	0.12	0.12
99	0310	4	0.14	0.14	0.12	0.1	0.15
99	1006	1	0.13	0.14	0.1	0.12	0.14
99	1006	2	0.1	0.15	0.12	0.12	0.16
99	1006	3	0.13	0.13	0.12	0.1	0.15
99	1006	4	0.08	0.1	0.11	0.12	0.1
99	1003	1	0.11	0.1	0.08	0.1	0.1
99	1003	2	0.12	0.12	0.14	0.08	0.11
99	1003	3	0.14	0.1	0.11	0.11	0.13
99	1003	4	0.12	0.1	0.08	0.1	0.14
99	1008	1	0.1	0.13	0.16	0.12	0.12
99	1008	2	0.1	0.12	0.13	0.12	0.14
99	1008	3	0.09	0.11	0.11	0.15	0.13
99	1008	4	0.11	0.13	0.11	0.13	0.14
99	0608	1	0.1	0.12	0.13	0.11	0.11
99	0608	2	0.1	0.13	0.1	0.14	0.12
99	0608	3	0.12	0.12	0.1	0.15	0.12
99	0608	4	0.14	0.1	0.09	0.12	0.12
100	0809	1	0.1	0.14	0.11	0.12	0.16
100	0809	2	0.11	0.11	0.12	0.12	0.14
100	0809	3	0.11	0.14	0.12	0.14	0.13
100	0809	4	0.1	0.14	0.14	0.11	0.16
100	0705	1	0.1	0.14	0.12	0.12	0.11
100	0705	2	0.11	0.13	0.11	0.14	0.12
100	0705	3	0.1	0.16	0.1	0.14	0.1
100	0705	4	0.12	0.14	0.12	0.16	0.13
100	0606	1	0.11	0.11	0.12	0.11	0.12
100	0606	2	0.11	0.12	0.12	0.12	0.11
100	0606	3	0.08	0.1	0.11	0.11	0.08
100	0606	4	0.09	0.11	0.1	0.12	0.12
100	0410	1	0.08	0.11	0.11	0.14	0.11
100	0410	2	0.09	0.06	0.12	0.16	0.13
100	0410	3	0.08	0.1	0.12	0.14	0.16
100	0410	4	0.08	0.12	0.11	0.14	0.12
100	0511	1	0.1	0.11	0.09	0.12	0.08
100	0511	2	0.11	0.12	0.1	0.1	0.1
100	0511	3	0.09	0.12	0.1	0.09	0.08
100	0511	4	0.1	0.1	0.15	0.14	0.07
101	0610	1	0.13	0.15	0.15	0.14	0.22
101	0610	2	0.14	0.13	0.16	0.16	0.18
101	0610	3	0.14	0.12	0.18	0.12	0.16
101	0610	4	0.18	0.14	0.18	0.14	0.21
101	0607	1	0.13	0.12	0.18	0.12	0.19
101	0607	2	0.13	0.11	0.17	0.14	0.21
101	0607	3	0.1	0.11	0.14	0.14	0.2
101	0607	4	0.13	0.16	0.17	0.12	0.16
101	0906	1	0.08	0.16	0.11	0.14	0.15
101	0906	2	0.08	0.16	0.16	0.13	0.14
101	0906	3	0.12	0.11	0.14	0.16	0.14
101	0906	4	0.08	0.14	0.18	0.16	0.15
101	1106	1	0.11	0.14	0.1	0.12	0.15
101	1106	2	0.08	0.13	0.12	0.09	0.12
101	1106	3	0.1	0.11	0.12	0.12	0.13
101	1106	4	0.12	0.12	0.1	0.1	0.14
101	1104	1	0.12	0.11	0.16	0.15	0.16
101	1104	2	0.14	0.14	0.15	0.16	0.16
101	1104	3	0.11	0.14	0.18	0.13	0.16
101	1104	4	0.12	0.15	0.14	0.16	0.17
104	0504	1	0.1	0.09	0.12	0.08	0.12
104	0504	2	0.1	0.07	0.12	0.1	0.13
104	0504	3	0.1	0.1	0.12	0.12	0.11
104	0504	4	0.1	0.1	0.13	0.08	0.16
104	0703	1	0.11	0.16	0.14	0.13	0.11
104	0703	2	0.08	0.13	0.12	0.13	0.11
104	0703	3	0.1	0.1	0.13	0.1	0.12
104	0703	4	0.11	0.12	0.1	0.13	0.14
104	1009	1	0.08	0.13	0.09	0.1	0.1
104	1009	2	0.1	0.14	0.1	0.1	0.12
104	1009	3	0.11	0.12	0.14	0.14	0.12
104	1009	4	0.1	0.11	0.11	0.14	0.1
104	0707	1	0.13	0.12	0.11	0.08	0.13
104	0707	2	0.14	0.13	0.08	0.11	0.12
104	0707	3	0.14	0.13	0.12	0.1	0.1
104	0707	4	0.12	0.12	0.12	0.14	0.11
104	0710	1	0.12	0.1	0.09	0.12	0.13
104	0710	2	0.12	0.14	0.1	0.1	0.12
104	0710	3	0.11	0.12	0.12	0.09	0.12
104	0710	4	0.1	0.09	0.1	0.14	0.11
106	0909	1	0.11	0.08	0.12	0.08	0.13
106	0909	2	0.13	0.1	0.15	0.13	0.12
106	0909	3	0.12	0.14	0.12	0.12	0.16
106	0909	4	0.1	0.08	0.12	0.09	0.1
106	0507	1	0.09	0.1	0.12	0.11	0.12
106	0507	2	0.06	0.1	0.1	0.1	0.1
106	0507	3	0.08	0.11	0.1	0.08	0.1
106	0507	4	0.07	0.13	0.13	0.07	0.12
106	0805	1	0.08	0.08	0.11	0.16	0.14
106	0805	2	0.11	0.11	0.14	0.12	0.16
106	0805	3	0.12	0.15	0.15	0.14	0.16
106	0805	4	0.11	0.13	0.15	0.13	0.16
106	1104	1	0.08	0.09	0.08	0.09	0.12
106	1104	2	0.11	0.11	0.1	0.08	0.09
106	1104	3	0.1	0.1	0.1	0.14	0.09
106	1104	4	0.09	0.1	0.09	0.1	0.09
106	1108	1	0.11	0.15	0.11	0.1	0.09
106	1108	2	0.13	0.12	0.12	0.11	0.15
106	1108	3	0.07	0.12	0.1	0.1	0.18
106	1108	4	0.11	0.13	0.07	0.11	0.14
107	0607	1	0.1	0.08	0.11	0.1	0.1
107	0607	2	0.13	0.13	0.12	0.14	0.12
107	0607	3	0.1	0.1	0.08	0.1	0.12
107	0607	4	0.13	0.11	0.1	0.08	0.1
107	1007	1	0.11	0.14	0.12	0.13	0.11
107	1007	2	0.11	0.15	0.12	0.13	0.12
107	1007	3	0.12	0.1	0.11	0.12	0.12
107	1007	4	0.1	0.12	0.08	0.1	0.11
107	1004	1	0.1	0.11	0.1	0.12	0.12
107	1004	2	0.1	0.12	0.11	0.13	0.12
107	1004	3	0.11	0.1	0.08	0.14	0.12
107	1004	4	0.1	0.15	0.1	0.14	0.12
107	0603	1	0.08	0.12	0.11	0.11	0.08
107	0603	2	0.11	0.11	0.13	0.12	0.12
107	0603	3	0.09	0.08	0.1	0.14	0.12
107	0603	4	0.11	0.1	0.1	0.11	0.13
107	0610	1	0.12	0.14	0.12	0.14	0.12
107	0610	2	0.12	0.16	0.14	0.14	0.1
107	0610	3	0.14	0.15	0.14	0.16	0.16
107	0610	4	0.14	0.13	0.1	0.17	0.12
109	0509	1	0.12	0.14	0.14	0.13	0.18
109	0509	2	0.1	0.1	0.14	0.14	0.18
109	0509	3	0.12	0.14	0.16	0.16	0.18
109	0509	4	0.1	0.12	0.14	0.12	0.19
109	0703	1	0.12	0.12	0.18	0.17	0.15
109	0703	2	0.11	0.13	0.12	0.17	0.14
109	0703	3	0.12	0.12	0.16	0.11	0.16
109	0703	4	0.1	0.19	0.16	0.14	0.16
109	0402	1	0.09	0.11	0.1	0.12	0.12
109	0402	2	0.1	0.14	0.14	0.1	0.12
109	0402	3	0.1	0.14	0.1	0.14	0.11
109	0402	4	0.1	0.14	0.12	0.14	0.16
109	0910	1	0.12	0.1	0.11	0.12	0.12
109	0910	2	0.12	0.12	0.11	0.14	0.12
109	0910	3	0.1	0.09	0.09	0.08	0.08
109	0910	4	0.08	0.1	0.08	0.12	0.1
109	0710	1	0.11	0.11	0.13	0.12	0.16
109	0710	2	0.1	0.12	0.14	0.1	0.14
109	0710	3	0.12	0.12	0.13	0.11	0.12
109	0710	4	0.14	0.12	0.12	0.1	0.14
111	1008	1	0.11	0.12	0.16	0.17	0.17
111	1008	2	0.12	0.11	0.14	0.16	0.17
111	1008	3	0.1	0.15	0.16	0.16	0.16
111	1008	4	0.12	0.1	0.13	0.17	0.14
111	0906	1	0.09	0.13	0.11	0.15	0.11
111	0906	2	0.12	0.12	0.12	0.12	0.16
111	0906	3	0.08	0.1	0.14	0.09	0.14
111	0906	4	0.12	0.14	0.15	0.1	0.14
111	0506	1	0.16	0.14	0.11	0.15	0.14
111	0506	2	0.14	0.14	0.15	0.14	0.15
111	0506	3	0.14	0.16	0.13	0.17	0.14
111	0506	4	0.17	0.16	0.12	0.12	0.14
111	0307	1	0.11	0.11	0.11	0.16	0.12
111	0307	2	0.12	0.12	0.11	0.18	0.14
111	0307	3	0.1	0.08	0.14	0.14	0.13
111	0307	4	0.11	0.09	0.12	0.1	0.14
111	0703	1	0.14	0.14	0.14	0.12	0.12
111	0703	2	0.12	0.12	0.09	0.13	0.12
111	0703	3	0.13	0.12	0.11	0.12	0.15
111	0703	4	0.15	0.14	0.13	0.16	0.16
113	0910	1	0.1	0.12	0.1	0.13	0.11
113	0910	2	0.11	0.14	0.12	0.11	0.13
113	0910	3	0.13	0.18	0.12	0.15	0.11
113	0910	4	0.14	0.18	0.15	0.1	0.12
113	0507	1	0.14	0.11	0.06	0.08	0.08
113	0507	2	0.1	0.13	0.08	0.12	0.12
113	0507	3	0.09	0.15	0.09	0.1	0.11
113	0507	4	0.1	0.16	0.1	0.12	0.12
113	0311	1	0.15	0.13	0.12	0.14	0.12
113	0311	2	0.12	0.11	0.11	0.14	0.12
113	0311	3	0.14	0.13	0.16	0.11	0.12
113	0311	4	0.15	0.12	0.16	0.12	0.12
113	0611	1	0.11	0.1	0.16	0.11	0.16
113	0611	2	0.12	0.12	0.12	0.15	0.15
113	0611	3	0.14	0.12	0.12	0.14	0.15
113	0611	4	0.11	0.12	0.15	0.16	0.18
113	0609	1	0.08	0.1	0.12	0.08	0.1
113	0609	2	0.09	0.13	0.14	0.13	0.1
113	0609	3	0.1	0.12	0.13	0.08	0.09
113	0609	4	0.1	0.15	0.14	0.07	0.12
114	0707	1	0.13	0.09	0.12	0.12	0.12
114	0707	2	0.14	0.11	0.14	0.12	0.11
114	0707	3	0.11	0.1	0.1	0.11	0.08
114	0707	4	0.14	0.12	0.16	0.14	0.1
114	0910	1	0.1	0.11	0.1	0.11	0.16
114	0910	2	0.13	0.12	0.1	0.12	0.12
114	0910	3	0.11	0.17	0.13	0.14	0.14
114	0910	4	0.11	0.17	0.12	0.11	0.14
114	1006	1	0.1	0.11	0.12	0.13	0.11
114	1006	2	0.12	0.12	0.09	0.11	0.13
114	1006	3	0.14	0.11	0.11	0.12	0.12
114	1006	4	0.14	0.11	0.12	0.1	0.14
114	0304	1	0.12	0.1	0.11	0.12	0.11
114	0304	2	0.12	0.12	0.1	0.11	0.14
114	0304	3	0.1	0.09	0.13	0.16	0.12
114	0304	4	0.12	0.13	0.14	0.14	0.11
114	0505	1	0.13	0.14	0.07	0.1	0.12
114	0505	2	0.13	0.12	0.08	0.11	0.12
114	0505	3	0.14	0.12	0.12	0.13	0.16
114	0505	4	0.12	0.1	0.14	0.14	0.15

## Sheet: Fresh & Dry Weight
Leaf weight measurements 2014 species experiment
		Fresh weight (g)					Dry weight (g)
plot	tree no	leaf n°1	leaf n°2	leaf n°3	leaf n°4	leaf n°5	leaf n°1	leaf n°2	leaf n°3	leaf n°4	leaf n°5
2	0807	0.146	0.126	0.107	0.184	0.156	0.054	0.045	0.04	0.07	0.057
2	0507	0.181	0.166	0.277	0.171	0.205	0.07	0.057	0.104	0.063	0.074
2	0603	0.125	0.162	0.143	0.15	0.129	0.045	0.058	0.053	0.058	0.049
2	0510	0.194	0.136	0.264	0.235	0.167	0.072	0.051	0.095	0.096	0.053
2	0508	0.313	0.278	0.173	0.185	0.261	0.118	0.101	0.068	0.065	0.096
5	0409	0.239	0.198	0.22	0.244	0.303	0.088	0.071	0.081	0.095	0.111
5	0712	0.144	0.211	0.171	0.218	0.139	0.053	0.075	0.065	0.083	0.05
5	1107	0.21	0.257	0.266	0.241	0.189	0.083	0.094	0.101	0.093	0.068
5	1008	0.196	0.178	0.221	0.171	0.172	0.076	0.069	0.082	0.063	0.066
5	0403	0.087	0.134	0.104	0.132	0.101	0.034	0.051	0.035	0.048	0.035
7	0804	0.174	0.187	0.195	0.242	0.148	0.067	0.067	0.069	0.095	0.057
7	1106	0.274	0.285	0.179	0.233	0.149	0.106	0.096	0.063	0.092	0.047
7	0306	0.199	0.377	0.219	0.283	0.333	0.07	0.136	0.068	0.09	0.108
7	0302	0.229	0.15	0.236	0.223	0.225	0.088	0.059	0.078	0.081	0.084
7	1010	0.302	0.22	0.27	0.226	0.247	0.113	0.086	0.101	0.09	0.105
8	0410	0.237	0.14	0.172	0.15	0.251	0.1	0.054	0.07	0.062	0.1
8	0406	0.264	0.214	0.183	0.148	0.211	0.105	0.082	0.076	0.053	0.076
8	0803	0.166	0.205	0.181	0.23	0.201	0.059	0.082	0.071	0.086	0.083
8	1010	0.16	0.147	0.237	0.172	0.206	0.078	0.06	0.095	0.069	0.083
8	0702	0.194	0.187	0.17	0.192	0.118	0.07	0.066	0.062	0.075	0.043
11	1008	0.205	0.2	0.186	0.238	0.278	0.084	0.081	0.074	0.088	0.112
11	0902	0.188	0.158	0.174	0.203	0.196	0.075	0.068	0.073	0.08	0.08
11	0804	0.172	0.139	0.155	0.116	0.163	0.07	0.062	0.062	0.048	0.064
11	0905	0.302	0.303	0.402	0.267	0.36	0.12	0.128	0.158	0.109	0.137
11	1107	0.354	0.279	0.378	0.238	0.199	0.137	0.109	0.152	0.097	0.077
12	1105	0.169	0.171	0.135	0.136	0.167	0.064	0.062	0.05	0.058	0.071
12	1205	0.203	0.165	0.29	0.257	0.292	0.073	0.063	0.109	0.088	0.104
12	1112	0.171	0.126	0.147	0.157	0.166	0.074	0.056	0.067	0.073	0.075
12	0911	0.191	0.157	0.153	0.157	0.144	0.081	0.044	0.062	0.069	0.059
12	1211	0.149	0.153	0.167	0.146	0.135	0.06	0.062	0.071	0.059	0.049
14	0806	0.223	0.299	0.198	0.303	0.454	0.095	0.127	0.088	0.137	0.19
14	0609	0.226	0.215	0.2	0.156	0.262	0.087	0.08	0.08	0.062	0.105
14	1106	0.136	0.124	0.173	0.184	0.144	0.058	0.051	0.069	0.081	0.057
14	1008	0.116	0.134	0.139	0.135	0.115	0.047	0.056	0.061	0.057	0.047
14	0512	0.209	0.253	0.198	0.222	0.247	0.084	0.102	0.077	0.087	0.099
15	0908	0.2	0.203	0.232	0.255	0.236	0.083	0.086	0.101	0.106	0.095
15	1107	0.192	0.239	0.237	0.297	0.186	0.081	0.094	0.091	0.116	0.071
15	0706	0.202	0.273	0.238	0.183	0.196	0.078	0.117	0.093	0.083	0.084
15	0404	0.292	0.317	0.473	0.251	0.266	0.122	0.138	0.202	0.113	0.12
15	0708	0.258	0.231	0.212	0.196	0.216	0.106	0.102	0.085	0.075	0.089
18	0410	0.253	0.245	0.313	0.278	0.207	0.1	0.094	0.116	0.107	0.076
18	0508	0.102	0.16	0.109	0.143	0.122	0.036	0.062	0.039	0.051	0.045
18	0610	0.206	0.207	0.236	0.243	0.225	0.083	0.088	0.081	0.098	0.085
18	1005	0.116	0.132	0.103	0.136	0.133	0.047	0.053	0.043	0.057	0.055
18	1008	0.249	0.166	0.222	0.218	0.161	0.089	0.066	0.08	0.078	0.064
21	0412	0.182	0.179	0.202	0.15	0.251	0.079	0.073	0.086	0.063	0.115
21	0409	0.237	0.214	0.299	0.201	0.199	0.097	0.09	0.118	0.079	0.093
21	0709	0.2	0.209	0.163	0.187	0.264	0.077	0.089	0.063	0.076	0.112
21	0704	0.156	0.157	0.259	0.271	0.153	0.064	0.057	0.1	0.113	0.053
21	0306	0.188	0.189	0.16	0.153	0.213	0.071	0.08	0.067	0.063	0.087
22	1006	0.213	0.163	0.237	0.208	0.16	0.09	0.068	0.101	0.089	0.069
22	0310	0.211	0.158	0.183	0.153	0.133	0.096	0.069	0.085	0.067	0.057
22	0308	0.358	0.267	0.26	0.19	0.284	0.141	0.103	0.102	0.076	0.114
22	0704	0.276	0.214	0.295	0.237	0.21	0.116	0.086	0.126	0.093	0.096
22	1009	0.176	0.197	0.169	0.241	0.172	0.076	0.078	0.069	0.097	0.073
25	0808	0.2	0.195	0.152	0.186	0.193	0.086	0.083	0.062	0.078	0.075
25	1008	0.182	0.157	0.183	0.185	0.217	0.069	0.056	0.07	0.063	0.083
25	0304	0.255	0.235	0.218	0.215	0.251	0.096	0.093	0.086	0.083	0.102
25	0207	0.307	0.294	0.249	0.259	0.28	0.117	0.103	0.101	0.094	0.103
25	0106	0.206	0.217	0.222	0.166	0.285	0.088	0.106	0.098	0.072	0.124
27	1011	0.198	0.165	0.199	0.178	0.148	0.08	0.067	0.08	0.07	0.059
27	0711	0.168	0.19	0.204	0.207	0.182	0.065	0.081	0.087	0.086	0.074
27	0302	0.126	0.114	0.107	0.131	0.126	0.049	0.053	0.049	0.05	0.052
27	0403	0.232	0.23	0.303	0.257	0.366	0.099	0.093	0.119	0.113	0.146
27	1106	0.19	0.183	0.2	0.189	0.177	0.078	0.071	0.084	0.08	0.074
28	1008	0.164	0.14	0.131	0.194	0.133	0.056	0.053	0.051	0.072	0.059
28	1003	0.279	0.247	0.172	0.188	0.214	0.11	0.097	0.068	0.074	0.083
28	0904	0.244	0.285	0.354	0.3	0.312	0.091	0.113	0.137	0.112	0.115
28	0306	0.273	0.189	0.202	0.192	NA	0.103	0.083	0.078	0.071	NA
28	0208	0.304	0.202	0.288	0.237	0.304	0.113	0.075	0.116	0.088	0.11
32	0903	0.141	0.148	0.125	0.126	0.123	0.051	0.059	0.048	0.046	0.049
32	1203	0.196	0.183	0.215	0.236	0.21	0.07	0.072	0.09	0.1	0.079
32	1007	0.21	0.272	0.333	0.321	0.293	0.08	0.107	0.131	0.132	0.11
32	0910	0.174	0.26	0.189	0.215	0.221	0.07	0.102	0.071	0.087	0.087
32	0206	0.148	0.169	0.181	0.183	0.173	0.059	0.067	0.067	0.07	0.067
33	0805	0.238	0.198	0.165	0.248	0.17	0.082	0.074	0.069	0.084	0.057
33	0606	0.123	0.176	0.117	0.199	0.157	0.043	0.071	0.044	0.071	0.063
33	0604	0.167	0.146	0.18	0.165	0.147	0.063	0.065	0.075	0.061	0.061
33	1007	0.263	0.164	0.16	0.169	0.236	0.105	0.066	0.061	0.071	0.09
33	0909	0.147	0.165	179	0.144	0.141	0.065	0.066	0.071	0.058	0.059
36	0210	0.131	0.15	0.143	0.138	0.17	0.05	0.057	0.054	0.054	0.062
36	0912	0.182	0.164	0.209	0.18	0.214	0.076	0.062	0.087	0.07	0.084
36	1111	0.19	0.123	0.2	0.136	0.136	0.081	0.05	0.075	0.057	0.052
36	0811	0.159	0.126	0.149	0.134	0.202	0.055	0.047	0.055	0.047	0.073
36	0208	0.271	0.313	0.324	0.186	0.291	0.099	0.116	0.121	0.073	0.105
37	0808	0.167	0.137	0.197	0.187	0.197	0.07	0.056	0.074	0.073	0.077
37	0310	0.219	0.267	0.26	0.206	0.32	0.095	0.112	0.112	0.081	0.131
37	0811	0.206	0.233	0.17	0.186	0.188	0.075	0.084	0.059	0.066	0.066
37	1005	0.175	0.163	0.118	0.123	0.169	0.067	0.055	0.048	0.044	0.065
37	1104	0.208	0.232	0.132	0.158	0.141	0.077	0.083	0.052	0.061	0.049
51	0908	0.196	0.196	0.248	0.246	0.181	0.073	0.073	0.097	0.092	0.061
51	0606	0.159	0.165	0.154	0.164	0.17	0.067	0.063	0.068	0.067	0.067
51	1006	0.147	0.174	0.192	0.11	0.161	0.059	0.063	0.077	0.043	0.065
51	0609	0.177	0.151	0.194	0.199	0.2	0.07	0.054	0.69	0.08	0.076
51	0507	0.167	0.215	0.249	0.197	0.164	0.066	0.082	0.105	0.066	0.072
55	0706	0.21	0.218	0.22	0.218	0.22	0.083	0.089	0.088	0.085	0.086
55	0808	0.1	0.103	0.108	0.139	0.129	0.039	0.045	0.041	0.053	0.052
55	0905	0.239	0.267	0.208	0.283	0.232	0.092	0.102	0.082	0.112	0.095
55	0803	0.262	0.194	0.196	0.182	0.166	0.093	0.078	0.069	0.07	0.068
55	0903	0.215	0.227	0.228	0.207	0.226	0.075	0.08	0.092	0.076	0.083
59	0608	0.176	0.125	0.143	0.169	0.144	0.068	0.047	0.057	0.067	0.058
59	0606	0.241	0.262	0.236	0.205	0.189	0.096	0.109	0.102	0.09	0.078
59	0710	0.169	0.163	0.221	0.196	0.211	0.072	0.064	0.091	0.072	0.086
59	0410	0.233	0.278	0.225	0.233	0.313	0.085	0.109	0.086	0.086	0.12
59	1005	0.282	0.289	0.275	0.32	0.273	0.109	0.115	0.105	0.12	0.103
60	0606	0.133	0.131	0.152	0.145	0.144	0.058	0.052	0.065	0.059	0.058
60	0906	0.164	0.145	0.122	0.144	0.168	0.069	0.056	0.052	0.061	0.066
60	0707	0.157	0.133	0.154	0.172	0.148	0.067	0.054	0.063	0.067	0.057
60	1007	0.19	0.167	0.161	0.184	0.175	0.076	0.068	0.056	0.074	0.068
60	0710	0.211	0.207	0.209	0.218	0.185	0.081	0.08	0.077	0.08	0.07
64	0911	0.254	0.25	0.188	0.205	0.257	0.111	0.11	0.079	0.089	0.108
64	0512	0.102	0.12	0.145	0.181	0.124	0.04	0.048	0.058	0.065	0.05
64	0306	0.211	0.189	0.206	0.214	0.126	0.081	0.081	0.082	0.083	0.054
64	1204	0.291	0.258	0.244	0.278	0.248	0.105	0.111	0.101	0.111	0.106
64	0903	0.102	0.118	0.103	0.138	0.109	0.039	0.052	0.044	0.059	0.046
66	0704	0.157	0.163	0.17	0.188	0.143	0.075	0.079	0.081	0.091	0.065
66	0303	0.179	0.221	0.186	0.194	0.129	0.073	0.09	0.08	0.085	0.055
66	1008	0.158	0.274	0.168	0.188	0.214	0.07	0.115	0.07	0.083	0.096
66	0511	0.283	0.219	0.256	0.258	0.223	0.11	0.093	0.106	0.114	0.103
66	0213	0.193	0.144	0.173	0.149	0.165	0.082	0.059	0.074	0.061	0.069
68	0511	0.184	0.15	0.175	0.165	0.189	0.076	0.065	0.075	0.066	0.072
68	1108	0.173	0.146	0.2	0.171	0.125	0.072	0.059	0.082	0.075	0.049
68	0307	0.189	0.176	0.198	0.151	0.164	0.081	0.074	0.083	0.057	0.063
68	0505	0.231	0.202	0.226	0.226	0.26	0.092	0.086	0.095	0.097	0.109
68	0309	0.258	0.29	0.298	0.214	0.209	0.105	0.114	0.078	0.096	0.079
70	0606	0.279	0.239	0.234	0.25	0.237	0.116	0.1	0.104	0.102	0.096
70	0603	0.404	0.331	0.322	0.327	0.271	0.16	0.131	0.131	0.135	0.114
70	0803	0.257	0.236	0.203	0.21	0.267	0.1	0.096	0.088	0.09	0.111
70	0707	0.296	0.271	0.275	0.294	0.333	0.116	0.106	0.119	0.116	0.139
70	0609	0.252	0.24	0.208	0.294	0.211	0.092	0.092	0.086	0.114	0.072
71	0509	0.206	0.182	0.192	0.182	0.23	0.085	0.073	0.075	0.077	0.087
71	0511	0.154	0.159	0.117	0.108	0.137	0.063	0.063	0.045	0.041	0.052
71	0805	0.193	0.201	0.193	0.168	0.192	0.083	0.084	0.085	0.074	0.085
71	0806	0.128	0.118	0.127	0.137	0.122	0.051	0.05	0.054	0.055	0.05
71	0406	0.212	0.26	0.274	0.229	0.269	0.085	0.099	0.097	0.096	0.104
73	0606	0.169	0.168	0.142	0.211	0.188	0.068	0.066	0.059	0.085	0.076
73	0608	0.181	0.225	0.187	0.194	0.22	0.073	0.083	0.073	0.079	0.095
73	1005	0.211	0.282	0.257	0.217	0.171	0.084	0.103	0.105	0.085	0.07
73	1003	0.211	0.19	0.134	0.2	0.175	0.089	0.074	0.053	0.078	0.065
73	1004	0.216	0.207	0.218	0.202	0.186	0.085	0.082	0.085	0.085	0.068
78	0505	0.202	0.244	0.186	0.22	0.206	0.085	0.094	0.067	0.093	0.079
78	1008	0.242	0.277	0.232	0.249	0.218	0.096	0.106	0.091	0.099	0.085
78	1006	0.169	0.174	0.221	0.195	0.273	0.07	0.068	0.087	0.079	0.106
78	0811	0.181	0.261	0.23	0.171	0.212	0.079	0.107	0.1	0.068	0.083
78	0509	0.176	0.194	0.186	0.236	0.216	0.074	0.08	0.085	0.097	0.092
79	0605	0.351	0.228	0.23	0.286	0.24	0.142	0.097	0.085	0.112	0.107
79	0307	0.159	0.166	0.152	0.15	0.116	0.061	0.069	0.062	0.063	0.044
79	0410	0.204	0.213	0.213	0.213	0.18	0.087	0.085	0.091	0.097	0.072
79	0608	0.148	0.197	0.165	0.192	0.131	0.057	0.079	0.071	0.086	0.057
79	1009	0.166	0.165	0.195	0.217	0.175	0.074	0.063	0.076	0.088	0.068
80	0607	0.234	0.152	0.174	0.176	0.159	0.086	0.063	0.067	0.071	0.061
80	0510	0.332	0.365	0.297	0.282	0.278	0.132	0.141	0.107	0.112	0.11
80	0911	0.252	0.258	0.36	0.377	0.274	0.093	0.097	0.124	0.136	0.105
80	0909	0.227	0.248	0.244	0.196	0.235	0.083	0.093	0.095	0.072	0.096
80	0905	0.252	0.214	0.238	0.151	0.18	0.088	0.08	0.08	0.053	0.065
84	0510	0.138	0.125	0.137	0.176	0.118	0.05	0.046	0.047	0.071	0.045
84	0406	0.145	0.193	0.172	0.133	0.16	0.056	0.078	0.067	0.056	0.063
84	0304	0.171	0.211	0.186	0.158	0.176	0.072	0.084	0.08	0.063	0.071
84	0907	0.269	0.255	0.208	0.183	NA	0.097	0.096	0.075	0.069	NA
84	0708	0.178	0.145	0.15	0.186	0.171	0.062	0.056	0.055	0.066	0.064
88	0311	0.212	0.233	0.204	0.225	0.243	0.077	0.092	0.079	0.085	0.099
88	0610	0.15	0.131	0.175	0.173	0.134	0.06	0.051	0.068	0.066	0.054
88	0506	0.202	0.22	0.213	0.186	0.191	0.079	0.091	0.093	0.071	0.077
88	0306	0.152	0.114	0.116	0.209	0.171	0.051	0.045	0.042	0.079	0.066
88	1008	0.213	0.204	0.206	0.203	0.156	0.083	0.082	0.086	0.082	0.062
89	1008	0.132	0.131	0.174	0.123	0.115	0.051	0.048	0.065	0.045	0.045
89	1005	0.135	0.174	0.178	0.133	0.191	0.052	0.065	0.069	0.051	0.077
89	0607	0.248	0.193	0.201	0.341	0.23	0.098	0.074	0.079	0.126	0.093
89	0609	0.187	0.153	0.156	0.145	0.192	0.078	0.061	0.064	0.054	0.082
89	0605	0.211	0.231	0.232	0.211	0.217	0.086	0.093	0.099	0.084	0.092
90	0805	0.098	0.107	0.108	0.097	0.171	0.039	0.04	0.043	0.036	0.07
90	1010	0.181	0.159	0.152	0.128	0.159	0.068	0.062	0.057	0.048	0.062
90	1006	0.128	0.161	0.12	0.144	0.161	0.05	0.061	0.041	0.053	0.066
90	0609	0.161	0.142	0.121	0.116	0.147	0.065	0.06	0.053	0.048	0.061
90	0507	0.1	0.134	0.13	0.089	0.142	0.039	0.052	0.055	0.037	0.06
92	0510	0.192	0.18	0.203	0.203	0.195	0.086	0.075	0.089	0.092	0.083
92	0805	0.251	0.207	0.247	0.267	0.27	0.107	0.081	0.104	0.11	0.111
92	1004	0.254	0.204	0.261	0.222	0.223	0.098	0.084	0.117	0.093	0.101
92	0703	0.163	0.163	0.148	0.128	0.174	0.061	0.064	0.064	0.055	0.065
92	1009	0.272	0.261	0.251	0.222	0.273	0.121	0.117	0.106	0.103	0.129
99	0310	0.157	0.129	0.158	0.158	0.165	0.053	0.05	0.07	0.061	0.065
99	1006	0.307	0.292	0.364	0.25	0.18	0.121	0.113	0.135	0.099	0.067
99	1003	0.179	0.2	0.205	0.215	0.231	0.07	0.081	0.086	0.087	0.098
99	1008	0.191	0.262	0.248	0.273	0.243	0.067	0.097	0.099	0.104	0.1
99	0608	0.181	0.222	0.166	0.196	0.3	0.072	0.09	0.066	0.071	0.112
100	0809	0.141	0.15	0.152	0.179	0.182	0.056	0.058	0.065	0.069	0.073
100	0705	0.327	0.229	0.209	0.212	0.325	0.127	0.122	0.092	0.084	0.142
100	0606	0.253	0.161	0.183	0.256	0.248	0.096	0.071	0.073	0.1	0.096
100	0410	0.299	0.234	0.242	0.233	0.198	0.125	0.103	0.104	0.098	0.087
100	0511	0.289	0.243	0.236	0.228	0.259	0.125	0.107	0.097	0.101	0.106
101	0610	0.27	0.243	0.236	0.243	0.225	0.112	0.101	0.101	0.106	0.095
101	0607	0.219	0.225	0.249	0.254	0.188	0.098	0.102	0.109	0.107	0.083
101	0906	0.24	0.216	0.32	0.243	0.235	0.103	0.085	0.122	0.102	0.089
101	1106	0.175	0.249	0.189	0.19	0.188	0.072	0.111	0.071	0.076	0.078
101	1104	0.194	0.248	0.219	0.215	0.263	0.08	0.107	0.084	0.079	0.109
104	0504	0.164	0.176	0.138	0.168	0.132	0.066	0.074	0.06	0.07	0.054
104	0703	0.238	0.184	0.237	0.185	0.235	0.1	0.07	0.096	0.071	0.091
104	1009	0.212	0.263	0.19	0.189	0.195	0.085	0.099	0.072	0.078	0.078
104	0707	0.236	0.181	0.236	0.303	0.304	0.092	0.074	0.095	0.118	0.119
104	0710	0.134	0.151	0.144	0.115	0.127	0.051	0.062	0.059	0.049	0.053
106	0909	0.213	0.14	0.192	0.202	0.272	0.088	0.057	0.072	0.077	0.104
106	0507	0.14	0.213	0.184	0.202	0.191	0.053	0.082	0.075	0.078	0.073
106	0805	0.455	0.237	0.259	0.26	0.336	0.165	0.088	0.101	0.097	0.129
106	1104	0.223	0.22	0.232	0.264	0.27	0.083	0.088	0.092	0.108	0.093
106	1108	0.311	0.362	0.299	0.35	0.334	0.114	0.137	0.114	0.134	0.12
107	0607	0.164	0.174	0.15	0.207	0.147	0.056	0.064	0.055	0.077	0.053
107	1007	0.195	0.215	0.176	0.21	0.223	0.069	0.078	0.063	0.074	0.077
107	1004	0.216	0.256	0.255	0.287	0.258	0.08	0.082	0.095	0.1	0.093
107	0603	0.199	0.156	0.169	0.145	0.158	0.077	0.065	0.064	0.063	0.062
107	0610	0.338	0.196	0.258	0.196	0.23	0.122	0.073	0.1	0.075	0.085
109	0509	0.172	0.246	0.223	0.182	0.216	0.068	0.096	0.086	0.073	0.086
109	0703	0.19	0.195	0.238	0.176	0.216	0.085	0.085	0.104	0.075	0.097
109	0402	0.261	0.321	0.237	0.207	0.236	0.113	0.129	0.097	0.085	0.106
109	0910	0.188	0.236	0.199	0.207	0.188	0.082	0.099	0.084	0.078	0.082
109	0710	0.199	0.289	0.226	0.244	0.197	0.088	0.121	0.086	0.102	0.083
111	1008	0.209	0.233	0.233	0.225	0.224	0.079	0.099	0.101	0.098	0.093
111	0906	0.23	0.139	0.135	0.14	0.156	0.097	0.055	0.058	0.057	0.063
111	0506	0.16	0.159	0.18	0.194	0.164	0.067	0.062	0.069	0.077	0.064
111	0307	0.261	0.174	0.236	0.223	0.216	0.12	0.077	0.098	0.084	0.099
111	0703	0.201	0.273	0.195	0.204	0.225	0.08	0.118	0.078	0.086	0.096
113	0910	0.253	0.277	0.23	0.263	0.242	0.109	0.112	0.094	0.111	0.104
113	0507	0.316	0.281	0.32	0.226	0.317	0.124	0.109	0.135	0.097	0.125
113	0311	0.244	0.182	0.192	0.194	0.197	0.097	0.081	0.075	0.072	0.075
113	0611	0.172	0.173	0.14	0.158	0.147	0.073	0.068	0.062	0.069	0.062
113	0609	0.255	0.205	0.2	0.237	0.237	0.102	0.076	0.085	0.095	0.098
114	0707	0.246	0.244	0.222	0.2	0.232	0.105	0.105	0.094	0.078	0.087
114	0910	0.194	0.195	0.165	0.222	0.21	0.069	0.083	0.066	0.092	0.081
114	1006	0.155	0.204	0.168	0.161	0.161	0.06	0.079	0.071	0.056	0.063
114	0304	0.244	0.257	0.24	0.358	0.262	0.104	0.109	0.097	0.137	0.1
114	0505	0.165	0.195	0.211	0.195	0.197	0.079	0.09	0.093	0.079	0.077

## Sheet: Leaf Area
name photo	plot	tree	leaf no.	true area (cm2)		True area of reference
Satakunta 2014 029b.jpg	2	0507	1	9.19691		14
Satakunta 2014 029b.jpg	2	0507	2	11.1525		Units: cm2
Satakunta 2014 029b.jpg	2	0507	3	16.0565
Satakunta 2014 029b.jpg	2	0507	4	10.5667
Satakunta 2014 029b.jpg	2	0507	5	14.2223
Satakunta 2014 029b.jpg	2	0507	ref	14
Satakunta 2014 024b.jpg	2	0508	1	17.5054
Satakunta 2014 024b.jpg	2	0508	2	17.4538
Satakunta 2014 024b.jpg	2	0508	3	11.3493
Satakunta 2014 024b.jpg	2	0508	4	12.0332
Satakunta 2014 024b.jpg	2	0508	5	18.1428
Satakunta 2014 024b.jpg	2	0508	ref	14
Satakunta 2014 027b.jpg	2	0510	1	13.5443
Satakunta 2014 027b.jpg	2	0510	2	10.1416
Satakunta 2014 027b.jpg	2	0510	3	19.5771
Satakunta 2014 027b.jpg	2	0510	4	15.9379
Satakunta 2014 027b.jpg	2	0510	5	13.7783
Satakunta 2014 027b.jpg	2	0510	ref	14
Satakunta 2014 028b.jpg	2	0603	1	8.3123
Satakunta 2014 028b.jpg	2	0603	2	10.6298
Satakunta 2014 028b.jpg	2	0603	3	10.2985
Satakunta 2014 028b.jpg	2	0603	4	10.3999
Satakunta 2014 028b.jpg	2	0603	5	9.49973
Satakunta 2014 028b.jpg	2	0603	ref	14
Satakunta 2014 030b.jpg	2	0807	1	7.31748
Satakunta 2014 030b.jpg	2	0807	2	7.82944
Satakunta 2014 030b.jpg	2	0807	3	7.22028
Satakunta 2014 030b.jpg	2	0807	4	11.8747
Satakunta 2014 030b.jpg	2	0807	5	10.5434
Satakunta 2014 030b.jpg	2	0807	ref	14
Satakunta 2014 098b.jpg	5	0403	1	5.15597
Satakunta 2014 098b.jpg	5	0403	2	7.47349
Satakunta 2014 098b.jpg	5	0403	3	6.64969
Satakunta 2014 098b.jpg	5	0403	4	8.33403
Satakunta 2014 098b.jpg	5	0403	5	7.55273
Satakunta 2014 098b.jpg	5	0403	ref	14
Satakunta 2014 099b.jpg	5	0409	1	13.8765
Satakunta 2014 099b.jpg	5	0409	2	14.0135
Satakunta 2014 099b.jpg	5	0409	3	15.3327
Satakunta 2014 099b.jpg	5	0409	4	16.834
Satakunta 2014 099b.jpg	5	0409	5	23.0301
Satakunta 2014 099b.jpg	5	0409	ref	14
Satakunta 2014 092b.jpg	5	0712	1	9.72106
Satakunta 2014 092b.jpg	5	0712	2	14.9019
Satakunta 2014 092b.jpg	5	0712	3	11.708
Satakunta 2014 092b.jpg	5	0712	4	16.9637
Satakunta 2014 092b.jpg	5	0712	5	11.9218
Satakunta 2014 092b.jpg	5	0712	ref	14
Satakunta 2014 100b.jpg	5	1008	1	10.6248
Satakunta 2014 100b.jpg	5	1008	2	9.84606
Satakunta 2014 100b.jpg	5	1008	3	12.8933
Satakunta 2014 100b.jpg	5	1008	4	11.5932
Satakunta 2014 100b.jpg	5	1008	5	11.3736
Satakunta 2014 100b.jpg	5	1008	ref	14
Satakunta 2014 097b.jpg	5	1107	1	17.4554
Satakunta 2014 097b.jpg	5	1107	2	19.943
Satakunta 2014 097b.jpg	5	1107	3	20.8652
Satakunta 2014 097b.jpg	5	1107	4	21.4396
Satakunta 2014 097b.jpg	5	1107	5	16.9437
Satakunta 2014 097b.jpg	5	1107	ref	14
Satakunta 2014 026b.jpg	7	0302	1	13.2158
Satakunta 2014 026b.jpg	7	0302	2	10.5925
Satakunta 2014 026b.jpg	7	0302	3	14.5542
Satakunta 2014 026b.jpg	7	0302	4	14.628
Satakunta 2014 026b.jpg	7	0302	5	15.6618
Satakunta 2014 026b.jpg	7	0302	ref	14
Satakunta 2014 023b.jpg	7	0306	1	11.2338
Satakunta 2014 023b.jpg	7	0306	2	21.8471
Satakunta 2014 023b.jpg	7	0306	3	12.6449
Satakunta 2014 023b.jpg	7	0306	4	18.5502
Satakunta 2014 023b.jpg	7	0306	5	22.3923
Satakunta 2014 023b.jpg	7	0306	ref	14
Satakunta 2014 022b.jpg	7	0804	1	9.92833
Satakunta 2014 022b.jpg	7	0804	2	11.9395
Satakunta 2014 022b.jpg	7	0804	3	12.7285
Satakunta 2014 022b.jpg	7	0804	4	14.9017
Satakunta 2014 022b.jpg	7	0804	5	10.0847
Satakunta 2014 022b.jpg	7	0804	ref	14
Satakunta 2014 020b.jpg	7	1010	1	20.682
Satakunta 2014 020b.jpg	7	1010	2	16.2962
Satakunta 2014 020b.jpg	7	1010	3	20.2615
Satakunta 2014 020b.jpg	7	1010	4	16.7838
Satakunta 2014 020b.jpg	7	1010	5	18.4668
Satakunta 2014 020b.jpg	7	1010	ref	14
Satakunta 2014 021b.jpg	7	1106	1	18.207
Satakunta 2014 021b.jpg	7	1106	2	19.5989
Satakunta 2014 021b.jpg	7	1106	3	13.0416
Satakunta 2014 021b.jpg	7	1106	4	16.5765
Satakunta 2014 021b.jpg	7	1106	5	12.4745
Satakunta 2014 021b.jpg	7	1106	ref	14
Satakunta 2014 018b.jpg	8	0406	1	16.7166
Satakunta 2014 018b.jpg	8	0406	2	14.9355
Satakunta 2014 018b.jpg	8	0406	3	12.5542
Satakunta 2014 018b.jpg	8	0406	4	12.5194
Satakunta 2014 018b.jpg	8	0406	5	17.1622
Satakunta 2014 018b.jpg	8	0406	ref	14
Satakunta 2014 033b.jpg	8	0410	1	15.1479
Satakunta 2014 033b.jpg	8	0410	2	10.3114
Satakunta 2014 033b.jpg	8	0410	3	12.4557
Satakunta 2014 033b.jpg	8	0410	4	11.1731
Satakunta 2014 033b.jpg	8	0410	5	18.3059
Satakunta 2014 033b.jpg	8	0410	ref	14
Satakunta 2014 035b.jpg	8	0702	1	10.5422
Satakunta 2014 035b.jpg	8	0702	2	11.9534
Satakunta 2014 035b.jpg	8	0702	3	11.8915
Satakunta 2014 035b.jpg	8	0702	4	13.7415
Satakunta 2014 035b.jpg	8	0702	5	9.71135
Satakunta 2014 035b.jpg	8	0702	ref	14
Satakunta 2014 025b.jpg	8	0803	1	9.72409
Satakunta 2014 025b.jpg	8	0803	2	12.4141
Satakunta 2014 025b.jpg	8	0803	3	10.6809
Satakunta 2014 025b.jpg	8	0803	4	15.1519
Satakunta 2014 025b.jpg	8	0803	5	13.6676
Satakunta 2014 025b.jpg	8	0803	ref	14
Satakunta 2014 034b.jpg	8	1010	1	9.14574
Satakunta 2014 034b.jpg	8	1010	2	8.47996
Satakunta 2014 034b.jpg	8	1010	3	13.3058
Satakunta 2014 034b.jpg	8	1010	4	9.91748
Satakunta 2014 034b.jpg	8	1010	5	13.3193
Satakunta 2014 034b.jpg	8	1010	ref	14
Satakunta 2014 103b.jpg	11	0804	1	9.91295
Satakunta 2014 103b.jpg	11	0804	2	8.57444
Satakunta 2014 103b.jpg	11	0804	3	9.45599
Satakunta 2014 103b.jpg	11	0804	4	9.12724
Satakunta 2014 103b.jpg	11	0804	5	11.983
Satakunta 2014 103b.jpg	11	0804	ref	14
Satakunta 2014 105b.jpg	11	0902	1	11.7752
Satakunta 2014 105b.jpg	11	0902	2	10.4692
Satakunta 2014 105b.jpg	11	0902	3	10.5709
Satakunta 2014 105b.jpg	11	0902	4	13.6856
Satakunta 2014 105b.jpg	11	0902	5	13.7026
Satakunta 2014 105b.jpg	11	0902	ref	14
Satakunta 2014 101b.jpg	11	0905	1	15.8598
Satakunta 2014 101b.jpg	11	0905	2	16.737
Satakunta 2014 101b.jpg	11	0905	3	19.973
Satakunta 2014 101b.jpg	11	0905	4	15.6714
Satakunta 2014 101b.jpg	11	0905	5	22.9922
Satakunta 2014 101b.jpg	11	0905	ref	14
Satakunta 2014 104b.jpg	11	1008	1	10.2477
Satakunta 2014 104b.jpg	11	1008	2	11.8514
Satakunta 2014 104b.jpg	11	1008	3	10.8023
Satakunta 2014 104b.jpg	11	1008	4	14.9837
Satakunta 2014 104b.jpg	11	1008	5	19.0795
Satakunta 2014 104b.jpg	11	1008	ref	14
Satakunta 2014 102b.jpg	11	1107	1	18.3231
Satakunta 2014 102b.jpg	11	1107	2	15.861
Satakunta 2014 102b.jpg	11	1107	3	19.7245
Satakunta 2014 102b.jpg	11	1107	4	15.4896
Satakunta 2014 102b.jpg	11	1107	5	13.0845
Satakunta 2014 102b.jpg	11	1107	ref	14
Satakunta 2014 093b.jpg	12	0911	1	9.795
Satakunta 2014 093b.jpg	12	0911	2	8.3266
Satakunta 2014 093b.jpg	12	0911	3	7.84288
Satakunta 2014 093b.jpg	12	0911	4	9.32936
Satakunta 2014 093b.jpg	12	0911	5	9.34029
Satakunta 2014 093b.jpg	12	0911	ref	14
Satakunta 2014 095b.jpg	12	1105	1	9.39822
Satakunta 2014 095b.jpg	12	1105	2	10.6765
Satakunta 2014 095b.jpg	12	1105	3	8.98985
Satakunta 2014 095b.jpg	12	1105	4	11.8436
Satakunta 2014 095b.jpg	12	1105	5	9.03013
Satakunta 2014 095b.jpg	12	1105	ref	14
Satakunta 2014 091b.jpg	12	1112	1	9.24313
Satakunta 2014 091b.jpg	12	1112	2	7.5407
Satakunta 2014 091b.jpg	12	1112	3	8.40505
Satakunta 2014 091b.jpg	12	1112	4	10.8242
Satakunta 2014 091b.jpg	12	1112	5	11.5241
Satakunta 2014 091b.jpg	12	1112	ref	14
Satakunta 2014 094b.jpg	12	1205	1	12.1034
Satakunta 2014 094b.jpg	12	1205	2	10.5345
Satakunta 2014 094b.jpg	12	1205	3	16.6741
Satakunta 2014 094b.jpg	12	1205	4	17.3226
Satakunta 2014 094b.jpg	12	1205	5	18.0668
Satakunta 2014 094b.jpg	12	1205	ref	14
Satakunta 2014 096b.jpg	12	1211	1	9.13839
Satakunta 2014 096b.jpg	12	1211	2	9.26869
Satakunta 2014 096b.jpg	12	1211	3	9.88621
Satakunta 2014 096b.jpg	12	1211	4	9.98593
Satakunta 2014 096b.jpg	12	1211	5	9.09515
Satakunta 2014 096b.jpg	12	1211	ref	14
Satakunta 2014 017b.jpg	14	0512	1	12.1258
Satakunta 2014 017b.jpg	14	0512	2	14.3666
Satakunta 2014 017b.jpg	14	0512	3	11.7484
Satakunta 2014 017b.jpg	14	0512	4	13.2119
Satakunta 2014 017b.jpg	14	0512	5	14.8942
Satakunta 2014 017b.jpg	14	0512	ref	14
Satakunta 2014 016b.jpg	14	0609	1	13.1528
Satakunta 2014 016b.jpg	14	0609	2	14.0764
Satakunta 2014 016b.jpg	14	0609	3	13.2735
Satakunta 2014 016b.jpg	14	0609	4	10.3626
Satakunta 2014 016b.jpg	14	0609	5	18.4613
Satakunta 2014 016b.jpg	14	0609	ref	14
Satakunta 2014 032b.jpg	14	0806	1	14.5541
Satakunta 2014 032b.jpg	14	0806	2	19.291
Satakunta 2014 032b.jpg	14	0806	3	12.9871
Satakunta 2014 032b.jpg	14	0806	4	19.6615
Satakunta 2014 032b.jpg	14	0806	5	31.0106
Satakunta 2014 032b.jpg	14	0806	ref	14
Satakunta 2014 012b.jpg	14	1008	1	5.85947
Satakunta 2014 012b.jpg	14	1008	2	7.28677
Satakunta 2014 012b.jpg	14	1008	3	8.66003
Satakunta 2014 012b.jpg	14	1008	4	7.7557
Satakunta 2014 012b.jpg	14	1008	5	7.55998
Satakunta 2014 012b.jpg	14	1008	ref	14
Satakunta 2014 015b.jpg	14	1106	1	6.76869
Satakunta 2014 015b.jpg	14	1106	2	6.40102
Satakunta 2014 015b.jpg	14	1106	3	8.27247
Satakunta 2014 015b.jpg	14	1106	4	9.64136
Satakunta 2014 015b.jpg	14	1106	5	8.9577
Satakunta 2014 015b.jpg	14	1106	ref	14
Satakunta 2014 031b.jpg	15	0404	1	13.0173
Satakunta 2014 031b.jpg	15	0404	2	14.9455
Satakunta 2014 031b.jpg	15	0404	3	20.7068
Satakunta 2014 031b.jpg	15	0404	4	11.608
Satakunta 2014 031b.jpg	15	0404	5	14.3603
Satakunta 2014 031b.jpg	15	0404	ref	14
Satakunta 2014 014b.jpg	15	0706	1	11.1224
Satakunta 2014 014b.jpg	15	0706	2	14.5092
Satakunta 2014 014b.jpg	15	0706	3	13.6286
Satakunta 2014 014b.jpg	15	0706	4	10.1036
Satakunta 2014 014b.jpg	15	0706	5	11.314
Satakunta 2014 014b.jpg	15	0706	ref	14
Satakunta 2014 013b.jpg	15	0708	1	12.3041
Satakunta 2014 013b.jpg	15	0708	2	11.9671
Satakunta 2014 013b.jpg	15	0708	3	11.6967
Satakunta 2014 013b.jpg	15	0708	4	11.727
Satakunta 2014 013b.jpg	15	0708	5	12.9162
Satakunta 2014 013b.jpg	15	0708	ref	14
Satakunta 2014 011b.jpg	15	0908	1	12.0074
Satakunta 2014 011b.jpg	15	0908	2	12.3055
Satakunta 2014 011b.jpg	15	0908	3	13.9766
Satakunta 2014 011b.jpg	15	0908	4	18.8202
Satakunta 2014 011b.jpg	15	0908	5	17.2653
Satakunta 2014 011b.jpg	15	0908	ref	14
Satakunta 2014 010b.jpg	15	1107	1	11.6868
Satakunta 2014 010b.jpg	15	1107	2	15.1401
Satakunta 2014 010b.jpg	15	1107	3	13.2302
Satakunta 2014 010b.jpg	15	1107	4	18.7885
Satakunta 2014 010b.jpg	15	1107	5	12.662
Satakunta 2014 010b.jpg	15	1107	ref	14
Satakunta 2014 086b.jpg	18	0410	1	15.5013
Satakunta 2014 086b.jpg	18	0410	2	15.5117
Satakunta 2014 086b.jpg	18	0410	3	18.0967
Satakunta 2014 086b.jpg	18	0410	4	17.4624
Satakunta 2014 086b.jpg	18	0410	5	15.1647
Satakunta 2014 086b.jpg	18	0410	ref	14
Satakunta 2014 087b.jpg	18	0508	1	6.90805
Satakunta 2014 087b.jpg	18	0508	2	10.1315
Satakunta 2014 087b.jpg	18	0508	3	8.03129
Satakunta 2014 087b.jpg	18	0508	4	9.39823
Satakunta 2014 087b.jpg	18	0508	5	9.05148
Satakunta 2014 087b.jpg	18	0508	ref	14
Satakunta 2014 088b.jpg	18	0610	1	13.4394
Satakunta 2014 088b.jpg	18	0610	2	13.3209
Satakunta 2014 088b.jpg	18	0610	3	17.7088
Satakunta 2014 088b.jpg	18	0610	4	17.2052
Satakunta 2014 088b.jpg	18	0610	5	18.036
Satakunta 2014 088b.jpg	18	0610	ref	14
Satakunta 2014 085b.jpg	18	1005	1	7.62053
Satakunta 2014 085b.jpg	18	1005	2	8.96807
Satakunta 2014 085b.jpg	18	1005	3	7.84597
Satakunta 2014 085b.jpg	18	1005	4	9.97342
Satakunta 2014 085b.jpg	18	1005	5	10.4486
Satakunta 2014 085b.jpg	18	1005	ref	14
Satakunta 2014 090b.jpg	18	1008	1	14.1397
Satakunta 2014 090b.jpg	18	1008	2	10.4349
Satakunta 2014 090b.jpg	18	1008	3	13.4943
Satakunta 2014 090b.jpg	18	1008	4	14.5445
Satakunta 2014 090b.jpg	18	1008	5	12.164
Satakunta 2014 090b.jpg	18	1008	ref	14
Satakunta 2014 009b.jpg	21	0306	1	12.7843
Satakunta 2014 009b.jpg	21	0306	2	12.9171
Satakunta 2014 009b.jpg	21	0306	3	10.5954
Satakunta 2014 009b.jpg	21	0306	4	11.5973
Satakunta 2014 009b.jpg	21	0306	5	16.3423
Satakunta 2014 009b.jpg	21	0306	ref	14
Satakunta 2014 122b.jpg	21	0409	1	11.0049
Satakunta 2014 122b.jpg	21	0409	2	10.1131
Satakunta 2014 122b.jpg	21	0409	3	11.8
Satakunta 2014 122b.jpg	21	0409	4	10.2756
Satakunta 2014 122b.jpg	21	0409	5	9.09207
Satakunta 2014 122b.jpg	21	0409	ref	14
Satakunta 2014 019b.jpg	21	0412	1	10.8649
Satakunta 2014 019b.jpg	21	0412	2	11.8581
Satakunta 2014 019b.jpg	21	0412	3	11.0809
Satakunta 2014 019b.jpg	21	0412	4	9.43133
Satakunta 2014 019b.jpg	21	0412	5	15.5666
Satakunta 2014 019b.jpg	21	0412	ref	14
Satakunta 2014 007b.jpg	21	0704	1	12.0706
Satakunta 2014 007b.jpg	21	0704	2	19.5915
Satakunta 2014 007b.jpg	21	0704	3	22.5576
Satakunta 2014 007b.jpg	21	0704	4	21.5012
Satakunta 2014 007b.jpg	21	0704	5	16.0467
Satakunta 2014 007b.jpg	21	0704	ref	14
Satakunta 2014 006b.jpg	21	0709	1	10.1608
Satakunta 2014 006b.jpg	21	0709	2	11.7054
Satakunta 2014 006b.jpg	21	0709	3	9.03234
Satakunta 2014 006b.jpg	21	0709	4	11.7731
Satakunta 2014 006b.jpg	21	0709	5	15.5557
Satakunta 2014 006b.jpg	21	0709	ref	14
Satakunta 2014 075b.jpg	22	0308	1	18.3873
Satakunta 2014 075b.jpg	22	0308	2	14.9039
Satakunta 2014 075b.jpg	22	0308	3	14.8299
Satakunta 2014 075b.jpg	22	0308	4	11.5995
Satakunta 2014 075b.jpg	22	0308	5	17.1988
Satakunta 2014 075b.jpg	22	0308	ref	14
Satakunta 2014 074b.jpg	22	0310	1	11.3141
Satakunta 2014 074b.jpg	22	0310	2	9.60028
Satakunta 2014 074b.jpg	22	0310	3	10.9502
Satakunta 2014 074b.jpg	22	0310	4	9.3892
Satakunta 2014 074b.jpg	22	0310	5	8.69167
Satakunta 2014 074b.jpg	22	0310	ref	14
Satakunta 2014 071b.jpg	22	0704	1	12.4369
Satakunta 2014 071b.jpg	22	0704	2	11.9862
Satakunta 2014 071b.jpg	22	0704	3	14.5626
Satakunta 2014 071b.jpg	22	0704	4	13.2887
Satakunta 2014 071b.jpg	22	0704	5	10.9995
Satakunta 2014 071b.jpg	22	0704	ref	14
Satakunta 2014 072b.jpg	22	1006	1	12.7761
Satakunta 2014 072b.jpg	22	1006	2	11.2751
Satakunta 2014 072b.jpg	22	1006	3	14.4792
Satakunta 2014 072b.jpg	22	1006	4	14.2061
Satakunta 2014 072b.jpg	22	1006	5	11.6001
Satakunta 2014 072b.jpg	22	1006	ref	14
Satakunta 2014 073b.jpg	22	1009	1	10.3639
Satakunta 2014 073b.jpg	22	1009	2	12.1975
Satakunta 2014 073b.jpg	22	1009	3	11.0303
Satakunta 2014 073b.jpg	22	1009	4	14.0741
Satakunta 2014 073b.jpg	22	1009	5	11.6608
Satakunta 2014 073b.jpg	22	1009	ref	14
Satakunta 2014 063b.jpg	25	0106	1	10.408
Satakunta 2014 063b.jpg	25	0106	2	11.3831
Satakunta 2014 063b.jpg	25	0106	3	12.2703
Satakunta 2014 063b.jpg	25	0106	4	11.2054
Satakunta 2014 063b.jpg	25	0106	5	18.0003
Satakunta 2014 063b.jpg	25	0106	ref	14
Satakunta 2014 064b.jpg	25	0207	1	13.9939
Satakunta 2014 064b.jpg	25	0207	2	14.5631
Satakunta 2014 064b.jpg	25	0207	3	13.5365
Satakunta 2014 064b.jpg	25	0207	4	13.4877
Satakunta 2014 064b.jpg	25	0207	5	16.451
Satakunta 2014 064b.jpg	25	0207	ref	14
Satakunta 2014 062b.jpg	25	0304	1	13.1103
Satakunta 2014 062b.jpg	25	0304	2	13.5451
Satakunta 2014 062b.jpg	25	0304	3	11.9977
Satakunta 2014 062b.jpg	25	0304	4	14.256
Satakunta 2014 062b.jpg	25	0304	5	15.8716
Satakunta 2014 062b.jpg	25	0304	ref	14
Satakunta 2014 061b.jpg	25	0808	1	10.4442
Satakunta 2014 061b.jpg	25	0808	2	10.3865
Satakunta 2014 061b.jpg	25	0808	3	8.85881
Satakunta 2014 061b.jpg	25	0808	4	10.7735
Satakunta 2014 061b.jpg	25	0808	5	12.1222
Satakunta 2014 061b.jpg	25	0808	ref	14
Satakunta 2014 065b.jpg	25	1008	1	10.9941
Satakunta 2014 065b.jpg	25	1008	2	10.9956
Satakunta 2014 065b.jpg	25	1008	3	11.517
Satakunta 2014 065b.jpg	25	1008	4	12.5432
Satakunta 2014 065b.jpg	25	1008	5	15.0263
Satakunta 2014 065b.jpg	25	1008	ref	14
Satakunta 2014 068b.jpg	27	0302	1	6.92303
Satakunta 2014 068b.jpg	27	0302	2	7.18943
Satakunta 2014 068b.jpg	27	0302	3	6.79527
Satakunta 2014 068b.jpg	27	0302	4	9.29858
Satakunta 2014 068b.jpg	27	0302	5	8.88235
Satakunta 2014 068b.jpg	27	0302	ref	14
Satakunta 2014 066b.jpg	27	0403	1	12.1836
Satakunta 2014 066b.jpg	27	0403	2	12.1991
Satakunta 2014 066b.jpg	27	0403	3	15.6466
Satakunta 2014 066b.jpg	27	0403	4	13.5483
Satakunta 2014 066b.jpg	27	0403	5	20.7178
Satakunta 2014 066b.jpg	27	0403	ref	14
Satakunta 2014 067b.jpg	27	0711	1	11.3206
Satakunta 2014 067b.jpg	27	0711	2	11.5254
Satakunta 2014 067b.jpg	27	0711	3	13.3818
Satakunta 2014 067b.jpg	27	0711	4	13.9726
Satakunta 2014 067b.jpg	27	0711	5	14.2871
Satakunta 2014 067b.jpg	27	0711	ref	14
Satakunta 2014 070b.jpg	27	1011	1	11.2971
Satakunta 2014 070b.jpg	27	1011	2	10.9356
Satakunta 2014 070b.jpg	27	1011	3	12.9719
Satakunta 2014 070b.jpg	27	1011	4	12.3516
Satakunta 2014 070b.jpg	27	1011	5	11.3349
Satakunta 2014 070b.jpg	27	1011	ref	14
Satakunta 2014 069b.jpg	27	1106	1	10.0567
Satakunta 2014 069b.jpg	27	1106	2	11.1486
Satakunta 2014 069b.jpg	27	1106	3	12.1407
Satakunta 2014 069b.jpg	27	1106	4	11.685
Satakunta 2014 069b.jpg	27	1106	5	12.057
Satakunta 2014 069b.jpg	27	1106	ref	14
Satakunta 2014 084b.jpg	28	0208	1	19.3508
Satakunta 2014 084b.jpg	28	0208	2	13.967
Satakunta 2014 084b.jpg	28	0208	3	19.0127
Satakunta 2014 084b.jpg	28	0208	4	15.5602
Satakunta 2014 084b.jpg	28	0208	5	22.2384
Satakunta 2014 084b.jpg	28	0208	ref	14
Satakunta 2014 089.jpg	28	0306	1		no photoshop
Satakunta 2014 089.jpg	28	0306	2		no photoshop
Satakunta 2014 089.jpg	28	0306	3		no photoshop
Satakunta 2014 089.jpg	28	0306	4		no photoshop
Satakunta 2014 089.jpg	28	0306	5		no leaf
Satakunta 2014 089.jpg	28	0306	ref	14	no photoshop
Satakunta 2014 081b.jpg	28	0904	1	14.5663
Satakunta 2014 081b.jpg	28	0904	2	17.4977
Satakunta 2014 081b.jpg	28	0904	3	17.4877
Satakunta 2014 081b.jpg	28	0904	4	20.8376
Satakunta 2014 081b.jpg	28	0904	5	19.2537
Satakunta 2014 081b.jpg	28	0904	ref	14
Satakunta 2014 082b.jpg	28	1003	1	14.8396
Satakunta 2014 082b.jpg	28	1003	2	15.8989
Satakunta 2014 082b.jpg	28	1003	3	11.3872
Satakunta 2014 082b.jpg	28	1003	4	12.6518
Satakunta 2014 082b.jpg	28	1003	5	14.9785
Satakunta 2014 082b.jpg	28	1003	ref	14
Satakunta 2014 083b.jpg	28	1008	1	8.95096
Satakunta 2014 083b.jpg	28	1008	2	8.48527
Satakunta 2014 083b.jpg	28	1008	3	7.88449
Satakunta 2014 083b.jpg	28	1008	4	11.1919
Satakunta 2014 083b.jpg	28	1008	5	8.64547
Satakunta 2014 083b.jpg	28	1008	ref	14
Satakunta 2014 059b.jpg	32	0206	1	9.48383
Satakunta 2014 059b.jpg	32	0206	2	9.9917
Satakunta 2014 059b.jpg	32	0206	3	11.3937
Satakunta 2014 059b.jpg	32	0206	4	12.5358
Satakunta 2014 059b.jpg	32	0206	5	12.056
Satakunta 2014 059b.jpg	32	0206	ref	14
Satakunta 2014 057b.jpg	32	0903	1	8.83598
Satakunta 2014 057b.jpg	32	0903	2	8.83258
Satakunta 2014 057b.jpg	32	0903	3	7.6607
Satakunta 2014 057b.jpg	32	0903	4	8.32162
Satakunta 2014 057b.jpg	32	0903	5	10.0702
Satakunta 2014 057b.jpg	32	0903	ref	14
Satakunta 2014 060b.jpg	32	0910	1	9.01743
Satakunta 2014 060b.jpg	32	0910	2	14.3112
Satakunta 2014 060b.jpg	32	0910	3	11.8378
Satakunta 2014 060b.jpg	32	0910	4	14.0881
Satakunta 2014 060b.jpg	32	0910	5	14.671
Satakunta 2014 060b.jpg	32	0910	ref	14
Satakunta 2014 058b.jpg	32	1007	1	12.2706
Satakunta 2014 058b.jpg	32	1007	2	17.2606
Satakunta 2014 058b.jpg	32	1007	3	18.8285
Satakunta 2014 058b.jpg	32	1007	4	19.4767
Satakunta 2014 058b.jpg	32	1007	5	21.1606
Satakunta 2014 058b.jpg	32	1007	ref	14
Satakunta 2014 056b.jpg	32	1203	1	12.6631
Satakunta 2014 056b.jpg	32	1203	2	11.9178
Satakunta 2014 056b.jpg	32	1203	3	12.1478
Satakunta 2014 056b.jpg	32	1203	4	14.5044
Satakunta 2014 056b.jpg	32	1203	5	16.1148
Satakunta 2014 056b.jpg	32	1203	ref	14
Satakunta 2014 053b.jpg	33	0604	1	9.40795
Satakunta 2014 053b.jpg	33	0604	2	9.61965
Satakunta 2014 053b.jpg	33	0604	3	10.1313
Satakunta 2014 053b.jpg	33	0604	4	10.5743
Satakunta 2014 053b.jpg	33	0604	5	10.5243
Satakunta 2014 053b.jpg	33	0604	ref	14
Satakunta 2014 055b.jpg	33	0606	1	7.64345
Satakunta 2014 055b.jpg	33	0606	2	9.97099
Satakunta 2014 055b.jpg	33	0606	3	7.50019
Satakunta 2014 055b.jpg	33	0606	4	13.3027
Satakunta 2014 055b.jpg	33	0606	5	10.9845
Satakunta 2014 055b.jpg	33	0606	ref	14
Satakunta 2014 051b.jpg	33	0805	1	13.601
Satakunta 2014 051b.jpg	33	0805	2	12.1935
Satakunta 2014 051b.jpg	33	0805	3	10.0697
Satakunta 2014 051b.jpg	33	0805	4	15.3468
Satakunta 2014 051b.jpg	33	0805	5	12.7649
Satakunta 2014 051b.jpg	33	0805	ref	14
Satakunta 2014 052b.jpg	33	0909	1	8.9417
Satakunta 2014 052b.jpg	33	0909	2	10.3807
Satakunta 2014 052b.jpg	33	0909	3	10.7409
Satakunta 2014 052b.jpg	33	0909	4	10.6078
Satakunta 2014 052b.jpg	33	0909	5	10.8654
Satakunta 2014 052b.jpg	33	0909	ref	14
Satakunta 2014 054b.jpg	33	1007	1	14.1216
Satakunta 2014 054b.jpg	33	1007	2	10.7649
Satakunta 2014 054b.jpg	33	1007	3	10.3384
Satakunta 2014 054b.jpg	33	1007	4	10.5986
Satakunta 2014 054b.jpg	33	1007	5	16.2112
Satakunta 2014 054b.jpg	33	1007	ref	14
Satakunta 2014 046b.jpg	36	0208	1	17.7956
Satakunta 2014 046b.jpg	36	0208	2	21.0268
Satakunta 2014 046b.jpg	36	0208	3	21.8307
Satakunta 2014 046b.jpg	36	0208	4	13.2827
Satakunta 2014 046b.jpg	36	0208	5	21.3474
Satakunta 2014 046b.jpg	36	0208	ref	14
Satakunta 2014 050b.jpg	36	0210	1	7.9596
Satakunta 2014 050b.jpg	36	0210	2	9.70221
Satakunta 2014 050b.jpg	36	0210	3	9.76365
Satakunta 2014 050b.jpg	36	0210	4	9.50699
Satakunta 2014 050b.jpg	36	0210	5	12.4411
Satakunta 2014 050b.jpg	36	0210	ref	14
Satakunta 2014 047b.jpg	36	0811	1	9.85227
Satakunta 2014 047b.jpg	36	0811	2	9.03693
Satakunta 2014 047b.jpg	36	0811	3	9.39634
Satakunta 2014 047b.jpg	36	0811	4	10.6669
Satakunta 2014 047b.jpg	36	0811	5	14.503
Satakunta 2014 047b.jpg	36	0811	ref	14
Satakunta 2014 048b.jpg	36	0912	1	9.49201
Satakunta 2014 048b.jpg	36	0912	2	9.92059
Satakunta 2014 048b.jpg	36	0912	3	11.4587
Satakunta 2014 048b.jpg	36	0912	4	10.8448
Satakunta 2014 048b.jpg	36	0912	5	13.2207
Satakunta 2014 048b.jpg	36	0912	ref	14
Satakunta 2014 049b.jpg	36	1111	1	11.5355
Satakunta 2014 049b.jpg	36	1111	2	9.69872
Satakunta 2014 049b.jpg	36	1111	3	15.2418
Satakunta 2014 049b.jpg	36	1111	4	10.6488
Satakunta 2014 049b.jpg	36	1111	5	10.7202
Satakunta 2014 049b.jpg	36	1111	ref	14
Satakunta 2014 076b.jpg	37	0310	1	11.339
Satakunta 2014 076b.jpg	37	0310	2	15.2002
Satakunta 2014 076b.jpg	37	0310	3	13.0718
Satakunta 2014 076b.jpg	37	0310	4	13.8348
Satakunta 2014 076b.jpg	37	0310	5	19.3783
Satakunta 2014 076b.jpg	37	0310	ref	14
Satakunta 2014 077b.jpg	37	0808	1	10.5912
Satakunta 2014 077b.jpg	37	0808	2	10.8219
Satakunta 2014 077b.jpg	37	0808	3	13.8932
Satakunta 2014 077b.jpg	37	0808	4	14.5477
Satakunta 2014 077b.jpg	37	0808	5	16.3154
Satakunta 2014 077b.jpg	37	0808	ref	14
Satakunta 2014 078b.jpg	37	0811	1	13.2583
Satakunta 2014 078b.jpg	37	0811	2	15.2656
Satakunta 2014 078b.jpg	37	0811	3	12.0744
Satakunta 2014 078b.jpg	37	0811	4	13.4437
Satakunta 2014 078b.jpg	37	0811	5	13.8189
Satakunta 2014 078b.jpg	37	0811	ref	14
Satakunta 2014 080b.jpg	37	1005	1	11.3466
Satakunta 2014 080b.jpg	37	1005	2	12.2336
Satakunta 2014 080b.jpg	37	1005	3	8.57421
Satakunta 2014 080b.jpg	37	1005	4	10.2035
Satakunta 2014 080b.jpg	37	1005	5	13.2748
Satakunta 2014 080b.jpg	37	1005	ref	14
Satakunta 2014 079b.jpg	37	1104	1	13.7
Satakunta 2014 079b.jpg	37	1104	2	16.2842
Satakunta 2014 079b.jpg	37	1104	3	9.47972
Satakunta 2014 079b.jpg	37	1104	4	11.7652
Satakunta 2014 079b.jpg	37	1104	5	11.8558
Satakunta 2014 079b.jpg	37	1104	ref	14
Satakunta 2014 116b.jpg	51	0507	1	8.62282
Satakunta 2014 116b.jpg	51	0507	2	11.2454
Satakunta 2014 116b.jpg	51	0507	3	13.1635
Satakunta 2014 116b.jpg	51	0507	4	11.1479
Satakunta 2014 116b.jpg	51	0507	5	10.672
Satakunta 2014 116b.jpg	51	0507	ref	14
Satakunta 2014 117b.jpg	51	0602	1	9.02197
Satakunta 2014 117b.jpg	51	0602	2	9.41444
Satakunta 2014 117b.jpg	51	0602	3	11.6251
Satakunta 2014 117b.jpg	51	0602	4	11.0537
Satakunta 2014 117b.jpg	51	0602	5	13.4617
Satakunta 2014 117b.jpg	51	0602	ref	14
Satakunta 2014 120b.jpg	51	0606	1	9.30443
Satakunta 2014 120b.jpg	51	0606	2	10.0717
Satakunta 2014 120b.jpg	51	0606	3	8.99487
Satakunta 2014 120b.jpg	51	0606	4	9.93355
Satakunta 2014 120b.jpg	51	0606	5	11.2086
Satakunta 2014 120b.jpg	51	0606	ref	14
Satakunta 2014 118b.jpg	51	0908	1	10.0934
Satakunta 2014 118b.jpg	51	0908	2	11.3033
Satakunta 2014 118b.jpg	51	0908	3	12.7565
Satakunta 2014 118b.jpg	51	0908	4	13.2802
Satakunta 2014 118b.jpg	51	0908	5	11.0076
Satakunta 2014 118b.jpg	51	0908	ref	14
Satakunta 2014 119b.jpg	51	1006	1	9.59827
Satakunta 2014 119b.jpg	51	1006	2	7.96951
Satakunta 2014 119b.jpg	51	1006	3	9.25916
Satakunta 2014 119b.jpg	51	1006	4	6.60304
Satakunta 2014 119b.jpg	51	1006	5	9.61262
Satakunta 2014 119b.jpg	51	1006	ref	14
Satakunta 2014 112b.jpg	55	0706	1	11.151
Satakunta 2014 112b.jpg	55	0706	2	14.2381
Satakunta 2014 112b.jpg	55	0706	3	12.4878
Satakunta 2014 112b.jpg	55	0706	4	13.9333
Satakunta 2014 112b.jpg	55	0706	5	15.0784
Satakunta 2014 112b.jpg	55	0706	ref	14
Satakunta 2014 113b.jpg	55	0803	1	14.6701
Satakunta 2014 113b.jpg	55	0803	2	12.2465
Satakunta 2014 113b.jpg	55	0803	3	11.2044
Satakunta 2014 113b.jpg	55	0803	4	12.3445
Satakunta 2014 113b.jpg	55	0803	5	11.9328
Satakunta 2014 113b.jpg	55	0803	ref	14
Satakunta 2014 111b.jpg	55	0808	1	4.88426
Satakunta 2014 111b.jpg	55	0808	2	5.47831
Satakunta 2014 111b.jpg	55	0808	3	5.70857
Satakunta 2014 111b.jpg	55	0808	4	6.81135
Satakunta 2014 111b.jpg	55	0808	5	7.80305
Satakunta 2014 111b.jpg	55	0808	ref	14
Satakunta 2014 114b.jpg	55	0903	1	11.2121
Satakunta 2014 114b.jpg	55	0903	2	11.9188
Satakunta 2014 114b.jpg	55	0903	3	11.8085
Satakunta 2014 114b.jpg	55	0903	4	11.8364
Satakunta 2014 114b.jpg	55	0903	5	14.459
Satakunta 2014 114b.jpg	55	0903	ref	14
Satakunta 2014 115b.jpg	55	0905	1	12.304
Satakunta 2014 115b.jpg	55	0905	2	15.0032
Satakunta 2014 115b.jpg	55	0905	3	11.2355
Satakunta 2014 115b.jpg	55	0905	4	14.0119
Satakunta 2014 115b.jpg	55	0905	5	15.0265
Satakunta 2014 115b.jpg	55	0905	ref	14
Satakunta 2014 107b.jpg	59	0410	1	12.1376
Satakunta 2014 107b.jpg	59	0410	2	15.0307
Satakunta 2014 107b.jpg	59	0410	3	12.1643
Satakunta 2014 107b.jpg	59	0410	4	14.5466
Satakunta 2014 107b.jpg	59	0410	5	18.3925
Satakunta 2014 107b.jpg	59	0410	ref	14
Satakunta 2014 109b.jpg	59	0606	1	12.5147
Satakunta 2014 109b.jpg	59	0606	2	12.7044
Satakunta 2014 109b.jpg	59	0606	3	12.6456
Satakunta 2014 109b.jpg	59	0606	4	11.5703
Satakunta 2014 109b.jpg	59	0606	5	11.3616
Satakunta 2014 109b.jpg	59	0606	ref	14
Satakunta 2014 108b.jpg	59	0608	1	8.00114
Satakunta 2014 108b.jpg	59	0608	2	6.78425
Satakunta 2014 108b.jpg	59	0608	3	7.37332
Satakunta 2014 108b.jpg	59	0608	4	8.6209
Satakunta 2014 108b.jpg	59	0608	5	8.22914
Satakunta 2014 108b.jpg	59	0608	ref	14
Satakunta 2014 106b.jpg	59	0710	1	11.7129
Satakunta 2014 106b.jpg	59	0710	2	9.16282
Satakunta 2014 106b.jpg	59	0710	3	10.3302
Satakunta 2014 106b.jpg	59	0710	4	11.7117
Satakunta 2014 106b.jpg	59	0710	5	14.4036
Satakunta 2014 106b.jpg	59	0710	ref	14
Satakunta 2014 121b.jpg	59	1005	1	15.1772
Satakunta 2014 121b.jpg	59	1005	2	14.9322
Satakunta 2014 121b.jpg	59	1005	3	15.2403
Satakunta 2014 121b.jpg	59	1005	4	19.9593
Satakunta 2014 121b.jpg	59	1005	5	16.6231
Satakunta 2014 121b.jpg	59	1005	ref	14
Satakunta 2014 152b.jpg	60	0606	1	7.09333
Satakunta 2014 152b.jpg	60	0606	2	7.66726
Satakunta 2014 152b.jpg	60	0606	3	8.73949
Satakunta 2014 152b.jpg	60	0606	4	8.98301
Satakunta 2014 152b.jpg	60	0606	5	9.56418
Satakunta 2014 152b.jpg	60	0606	ref	14
Satakunta 2014 155b.jpg	60	0707	1	8.84464
Satakunta 2014 155b.jpg	60	0707	2	8.02319
Satakunta 2014 155b.jpg	60	0707	3	9.06975
Satakunta 2014 155b.jpg	60	0707	4	10.1146
Satakunta 2014 155b.jpg	60	0707	5	10.2481
Satakunta 2014 155b.jpg	60	0707	ref	14
Satakunta 2014 160b.jpg	60	0710	1	8.96795
Satakunta 2014 160b.jpg	60	0710	2	9.38834
Satakunta 2014 160b.jpg	60	0710	3	9.29837
Satakunta 2014 160b.jpg	60	0710	4	9.9203
Satakunta 2014 160b.jpg	60	0710	5	9.71636
Satakunta 2014 160b.jpg	60	0710	ref	14
Satakunta 2014 153b.jpg	60	0906	1	7.76137
Satakunta 2014 153b.jpg	60	0906	2	7.46661
Satakunta 2014 153b.jpg	60	0906	3	6.652
Satakunta 2014 153b.jpg	60	0906	4	8.13773
Satakunta 2014 153b.jpg	60	0906	5	9.44956
Satakunta 2014 153b.jpg	60	0906	ref	14
Satakunta 2014 154b.jpg	60	1007	1	9.76297
Satakunta 2014 154b.jpg	60	1007	2	8.72381
Satakunta 2014 154b.jpg	60	1007	3	9.39327
Satakunta 2014 154b.jpg	60	1007	4	10.4281
Satakunta 2014 154b.jpg	60	1007	5	10.1729
Satakunta 2014 154b.jpg	60	1007	ref	14
Satakunta 2014 110b.jpg	64	0306	1	11.094
Satakunta 2014 110b.jpg	64	0306	2	10.0267
Satakunta 2014 110b.jpg	64	0306	3	10.8835
Satakunta 2014 110b.jpg	64	0306	4	11.669
Satakunta 2014 110b.jpg	64	0306	5	8.78043
Satakunta 2014 110b.jpg	64	0306	ref	14
Satakunta 2014 158b.jpg	64	0512	1	6.35552
Satakunta 2014 158b.jpg	64	0512	2	6.49275
Satakunta 2014 158b.jpg	64	0512	3	8.25645
Satakunta 2014 158b.jpg	64	0512	4	9.31607
Satakunta 2014 158b.jpg	64	0512	5	8.79452
Satakunta 2014 158b.jpg	64	0512	ref	14
Satakunta 2014 156b.jpg	64	0903	1	5.27714
Satakunta 2014 156b.jpg	64	0903	2	6.72812
Satakunta 2014 156b.jpg	64	0903	3	5.89407
Satakunta 2014 156b.jpg	64	0903	4	7.63972
Satakunta 2014 156b.jpg	64	0903	5	6.80486
Satakunta 2014 156b.jpg	64	0903	ref	14
Satakunta 2014 159b.jpg	64	0911	1	12.2249
Satakunta 2014 159b.jpg	64	0911	2	13.0477
Satakunta 2014 159b.jpg	64	0911	3	11.2295
Satakunta 2014 159b.jpg	64	0911	4	11.3809
Satakunta 2014 159b.jpg	64	0911	5	16.2861
Satakunta 2014 159b.jpg	64	0911	ref	14
Satakunta 2014 157b.jpg	64	1204	1	14.1621
Satakunta 2014 157b.jpg	64	1204	2	13.8566
Satakunta 2014 157b.jpg	64	1204	3	13.0536
Satakunta 2014 157b.jpg	64	1204	4	14.4704
Satakunta 2014 157b.jpg	64	1204	5	14.3276
Satakunta 2014 157b.jpg	64	1204	ref	14
Satakunta 2014 151b.jpg	66	0213	1	8.83893
Satakunta 2014 151b.jpg	66	0213	2	7.80818
Satakunta 2014 151b.jpg	66	0213	3	9.13173
Satakunta 2014 151b.jpg	66	0213	4	9.8118
Satakunta 2014 151b.jpg	66	0213	5	8.14775
Satakunta 2014 151b.jpg	66	0213	ref	14
Satakunta 2014 147b.jpg	66	0303	1	8.66899
Satakunta 2014 147b.jpg	66	0303	2	11.5701
Satakunta 2014 147b.jpg	66	0303	3	10.4689
Satakunta 2014 147b.jpg	66	0303	4	10.8522
Satakunta 2014 147b.jpg	66	0303	5	8.88644
Satakunta 2014 147b.jpg	66	0303	ref	14
Satakunta 2014 150b.jpg	66	0511	1	16.2115
Satakunta 2014 150b.jpg	66	0511	2	17.9283
Satakunta 2014 150b.jpg	66	0511	3	17.284
Satakunta 2014 150b.jpg	66	0511	4	15.741
Satakunta 2014 150b.jpg	66	0511	5	15.6911
Satakunta 2014 150b.jpg	66	0511	ref	14
Satakunta 2014 148b.jpg	66	0704	1	8.03732
Satakunta 2014 148b.jpg	66	0704	2	9.19818
Satakunta 2014 148b.jpg	66	0704	3	8.66209
Satakunta 2014 148b.jpg	66	0704	4	10.3508
Satakunta 2014 148b.jpg	66	0704	5	8.43528
Satakunta 2014 148b.jpg	66	0704	ref	14
Satakunta 2014 149b.jpg	66	1008	1	8.52112
Satakunta 2014 149b.jpg	66	1008	2	12.6591
Satakunta 2014 149b.jpg	66	1008	3	8.38837
Satakunta 2014 149b.jpg	66	1008	4	9.20668
Satakunta 2014 149b.jpg	66	1008	5	12.4315
Satakunta 2014 149b.jpg	66	1008	ref	14
Satakunta 2014 138b.jpg	68	0307	1	9.6217
Satakunta 2014 138b.jpg	68	0307	2	11.431
Satakunta 2014 138b.jpg	68	0307	3	9.84464
Satakunta 2014 138b.jpg	68	0307	4	9.3719
Satakunta 2014 138b.jpg	68	0307	5	10.0336
Satakunta 2014 138b.jpg	68	0307	ref	14
Satakunta 2014 137b.jpg	68	0309	1	14.5739
Satakunta 2014 137b.jpg	68	0309	2	15.8507
Satakunta 2014 137b.jpg	68	0309	3	12.28
Satakunta 2014 137b.jpg	68	0309	4	12.3077
Satakunta 2014 137b.jpg	68	0309	5	13.2518
Satakunta 2014 137b.jpg	68	0309	ref	14
Satakunta 2014 141b.jpg	68	0505	1	12.3612
Satakunta 2014 141b.jpg	68	0505	2	12.7026
Satakunta 2014 141b.jpg	68	0505	3	12.5767
Satakunta 2014 141b.jpg	68	0505	4	13.2898
Satakunta 2014 141b.jpg	68	0505	5	15.3746
Satakunta 2014 141b.jpg	68	0505	ref	14
Satakunta 2014 140b.jpg	68	0511	1	8.41634
Satakunta 2014 140b.jpg	68	0511	2	7.68903
Satakunta 2014 140b.jpg	68	0511	3	8.90038
Satakunta 2014 140b.jpg	68	0511	4	9.21556
Satakunta 2014 140b.jpg	68	0511	5	11.2639
Satakunta 2014 140b.jpg	68	0511	ref	14
Satakunta 2014 139b.jpg	68	1108	1	8.66854
Satakunta 2014 139b.jpg	68	1108	2	9.11656
Satakunta 2014 139b.jpg	68	1108	3	10.9478
Satakunta 2014 139b.jpg	68	1108	4	10.406
Satakunta 2014 139b.jpg	68	1108	5	7.75075
Satakunta 2014 139b.jpg	68	1108	ref	14
Satakunta 2014 143b.jpg	70	0603	1	17.2179
Satakunta 2014 143b.jpg	70	0603	2	15.745
Satakunta 2014 143b.jpg	70	0603	3	14.8852
Satakunta 2014 143b.jpg	70	0603	4	13.5944
Satakunta 2014 143b.jpg	70	0603	5	15.7927
Satakunta 2014 143b.jpg	70	0603	ref	14
Satakunta 2014 146b.jpg	70	0606	1	13.0003
Satakunta 2014 146b.jpg	70	0606	2	12.1201
Satakunta 2014 146b.jpg	70	0606	3	12.0807
Satakunta 2014 146b.jpg	70	0606	4	14.0818
Satakunta 2014 146b.jpg	70	0606	5	14.4673
Satakunta 2014 146b.jpg	70	0606	ref	14
Satakunta 2014 144b.jpg	70	0609	1	13.5872
Satakunta 2014 144b.jpg	70	0609	2	12.5169
Satakunta 2014 144b.jpg	70	0609	3	10.9841
Satakunta 2014 144b.jpg	70	0609	4	17.4903
Satakunta 2014 144b.jpg	70	0609	5	14.3308
Satakunta 2014 144b.jpg	70	0609	ref	14
Satakunta 2014 145b.jpg	70	0707	1	14.471
Satakunta 2014 145b.jpg	70	0707	2	15.4953
Satakunta 2014 145b.jpg	70	0707	3	16.0511
Satakunta 2014 145b.jpg	70	0707	4	15.8117
Satakunta 2014 145b.jpg	70	0707	5	20.6384
Satakunta 2014 145b.jpg	70	0707	ref	14
Satakunta 2014 142b.jpg	70	0803	1	14.3285
Satakunta 2014 142b.jpg	70	0803	2	13.0468
Satakunta 2014 142b.jpg	70	0803	3	12.5149
Satakunta 2014 142b.jpg	70	0803	4	13.7294
Satakunta 2014 142b.jpg	70	0803	5	16.1573
Satakunta 2014 142b.jpg	70	0803	ref	14
Satakunta 2014 134b.jpg	71	0406	1	11.3012
Satakunta 2014 134b.jpg	71	0406	2	16.2754
Satakunta 2014 134b.jpg	71	0406	3	16.0394
Satakunta 2014 134b.jpg	71	0406	4	12.4972
Satakunta 2014 134b.jpg	71	0406	5	17.0022
Satakunta 2014 134b.jpg	71	0406	ref	14
Satakunta 2014 132b.jpg	71	0509	1	9.9745
Satakunta 2014 132b.jpg	71	0509	2	9.46889
Satakunta 2014 132b.jpg	71	0509	3	10.4289
Satakunta 2014 132b.jpg	71	0509	4	10.6766
Satakunta 2014 132b.jpg	71	0509	5	12.3417
Satakunta 2014 132b.jpg	71	0509	ref	14
Satakunta 2014 133b.jpg	71	0511	1	7.98619
Satakunta 2014 133b.jpg	71	0511	2	8.39491
Satakunta 2014 133b.jpg	71	0511	3	6.99138
Satakunta 2014 133b.jpg	71	0511	4	7.10171
Satakunta 2014 133b.jpg	71	0511	5	8.46057
Satakunta 2014 133b.jpg	71	0511	ref	14
Satakunta 2014 136b.jpg	71	0805	1	9.70923
Satakunta 2014 136b.jpg	71	0805	2	10.5433
Satakunta 2014 136b.jpg	71	0805	3	9.58892
Satakunta 2014 136b.jpg	71	0805	4	9.57262
Satakunta 2014 136b.jpg	71	0805	5	10.5174
Satakunta 2014 136b.jpg	71	0805	ref	14
Satakunta 2014 135b.jpg	71	0806	1	7.7978
Satakunta 2014 135b.jpg	71	0806	2	6.65314
Satakunta 2014 135b.jpg	71	0806	3	7.1497
Satakunta 2014 135b.jpg	71	0806	4	7.85773
Satakunta 2014 135b.jpg	71	0806	5	8.08527
Satakunta 2014 135b.jpg	71	0806	ref	14
Satakunta 2014 127b.jpg	73	0606	1	9.52092
Satakunta 2014 127b.jpg	73	0606	2	9.87404
Satakunta 2014 127b.jpg	73	0606	3	9.31696
Satakunta 2014 127b.jpg	73	0606	4	12.9168
Satakunta 2014 127b.jpg	73	0606	5	13.0324
Satakunta 2014 127b.jpg	73	0606	ref	14
Satakunta 2014 128b.jpg	73	0608	1	9.41575
Satakunta 2014 128b.jpg	73	0608	2	13.1509
Satakunta 2014 128b.jpg	73	0608	3	11.8198
Satakunta 2014 128b.jpg	73	0608	4	10.7447
Satakunta 2014 128b.jpg	73	0608	5	12.25
Satakunta 2014 128b.jpg	73	0608	ref	14
Satakunta 2014 131b.jpg	73	1003	1	9.76393
Satakunta 2014 131b.jpg	73	1003	2	9.58335
Satakunta 2014 131b.jpg	73	1003	3	7.12829
Satakunta 2014 131b.jpg	73	1003	4	10.3165
Satakunta 2014 131b.jpg	73	1003	5	10.4395
Satakunta 2014 131b.jpg	73	1003	ref	14
Satakunta 2014 130b.jpg	73	1004	1	11.035
Satakunta 2014 130b.jpg	73	1004	2	11.2355
Satakunta 2014 130b.jpg	73	1004	3	12.2233
Satakunta 2014 130b.jpg	73	1004	4	11.1664
Satakunta 2014 130b.jpg	73	1004	5	12.4269
Satakunta 2014 130b.jpg	73	1004	ref	14
Satakunta 2014 129b.jpg	73	1005	1	10.6111
Satakunta 2014 129b.jpg	73	1005	2	15.8493
Satakunta 2014 129b.jpg	73	1005	3	15.0955
Satakunta 2014 129b.jpg	73	1005	4	12.4595
Satakunta 2014 129b.jpg	73	1005	5	11.0136
Satakunta 2014 129b.jpg	73	1005	ref	14
Satakunta 2014 242b.jpg	78	0505	1	9.85799
Satakunta 2014 242b.jpg	78	0505	2	12.0661
Satakunta 2014 242b.jpg	78	0505	3	10.3336
Satakunta 2014 242b.jpg	78	0505	4	13.6701
Satakunta 2014 242b.jpg	78	0505	5	13.4068
Satakunta 2014 242b.jpg	78	0505	ref	14
Satakunta 2014 241b.jpg	78	0509	1	9.25797
Satakunta 2014 241b.jpg	78	0509	2	10.9039
Satakunta 2014 241b.jpg	78	0509	3	10.1139
Satakunta 2014 241b.jpg	78	0509	4	12.198
Satakunta 2014 241b.jpg	78	0509	5	13.2769
Satakunta 2014 241b.jpg	78	0509	ref	14
Satakunta 2014 240b.jpg	78	0811	1	12.58
Satakunta 2014 240b.jpg	78	0811	2	16.0133
Satakunta 2014 240b.jpg	78	0811	3	14.0864
Satakunta 2014 240b.jpg	78	0811	4	13.507
Satakunta 2014 240b.jpg	78	0811	5	16.8875
Satakunta 2014 240b.jpg	78	0811	ref	14
Satakunta 2014 243b.jpg	78	1006	1	9.8453
Satakunta 2014 243b.jpg	78	1006	2	9.39547
Satakunta 2014 243b.jpg	78	1006	3	12.5
Satakunta 2014 243b.jpg	78	1006	4	12.1939
Satakunta 2014 243b.jpg	78	1006	5	17.314
Satakunta 2014 243b.jpg	78	1006	ref	14
Satakunta 2014 244b.jpg	78	1008	1	14.2841
Satakunta 2014 244b.jpg	78	1008	2	14.9502
Satakunta 2014 244b.jpg	78	1008	3	13.3311
Satakunta 2014 244b.jpg	78	1008	4	14.8359
Satakunta 2014 244b.jpg	78	1008	5	14.9528
Satakunta 2014 244b.jpg	78	1008	ref	14
Satakunta 2014 236b.jpg	79	0307	1	9.5829
Satakunta 2014 236b.jpg	79	0307	2	9.6852
Satakunta 2014 236b.jpg	79	0307	3	8.79648
Satakunta 2014 236b.jpg	79	0307	4	9.71451
Satakunta 2014 236b.jpg	79	0307	5	8.43943
Satakunta 2014 236b.jpg	79	0307	ref	14
Satakunta 2014 235b.jpg	79	0410	1	13.2563
Satakunta 2014 235b.jpg	79	0410	2	14.9014
Satakunta 2014 235b.jpg	79	0410	3	14.1312
Satakunta 2014 235b.jpg	79	0410	4	14.2032
Satakunta 2014 235b.jpg	79	0410	5	13.3504
Satakunta 2014 235b.jpg	79	0410	ref	14
Satakunta 2014 239b.jpg	79	0605	1	19.0338
Satakunta 2014 239b.jpg	79	0605	2	13.925
Satakunta 2014 239b.jpg	79	0605	3	13.2775
Satakunta 2014 239b.jpg	79	0605	4	18.4098
Satakunta 2014 239b.jpg	79	0605	5	14.9192
Satakunta 2014 239b.jpg	79	0605	ref	14
Satakunta 2014 238b.jpg	79	0608	1	9.74769
Satakunta 2014 238b.jpg	79	0608	2	13.0879
Satakunta 2014 238b.jpg	79	0608	3	10.5407
Satakunta 2014 238b.jpg	79	0608	4	12.2843
Satakunta 2014 238b.jpg	79	0608	5	9.46392
Satakunta 2014 238b.jpg	79	0608	ref	14
Satakunta 2014 237b.jpg	79	1009	1	9.37606
Satakunta 2014 237b.jpg	79	1009	2	10.8784
Satakunta 2014 237b.jpg	79	1009	3	10.03
Satakunta 2014 237b.jpg	79	1009	4	12.4056
Satakunta 2014 237b.jpg	79	1009	5	12.6367
Satakunta 2014 237b.jpg	79	1009	ref	14
Satakunta 2014 246b.jpg	80	0510	1	17.5249
Satakunta 2014 246b.jpg	80	0510	2	16.2419
Satakunta 2014 246b.jpg	80	0510	3	18.2729
Satakunta 2014 246b.jpg	80	0510	4	15.0516
Satakunta 2014 246b.jpg	80	0510	5	16.3714
Satakunta 2014 246b.jpg	80	0510	ref	14
Satakunta 2014 245b.jpg	80	0607	1	13.9333
Satakunta 2014 245b.jpg	80	0607	2	10.6133
Satakunta 2014 245b.jpg	80	0607	3	9.76589
Satakunta 2014 245b.jpg	80	0607	4	12.3145
Satakunta 2014 245b.jpg	80	0607	5	10.893
Satakunta 2014 245b.jpg	80	0607	ref	14
Satakunta 2014 248b.jpg	80	0905	1	16.4775
Satakunta 2014 248b.jpg	80	0905	2	14.9718
Satakunta 2014 248b.jpg	80	0905	3	15.4366
Satakunta 2014 248b.jpg	80	0905	4	11.4403
Satakunta 2014 248b.jpg	80	0905	5	12.8873
Satakunta 2014 248b.jpg	80	0905	ref	14
Satakunta 2014 247b.jpg	80	0909	1	12.138
Satakunta 2014 247b.jpg	80	0909	2	12.6254
Satakunta 2014 247b.jpg	80	0909	3	13.3487
Satakunta 2014 247b.jpg	80	0909	4	12.2629
Satakunta 2014 247b.jpg	80	0909	5	14.9296
Satakunta 2014 247b.jpg	80	0909	ref	14
Satakunta 2014 249.jpg	80	0911	1		no photoshop
Satakunta 2014 249.jpg	80	0911	2		no photoshop
Satakunta 2014 249.jpg	80	0911	3		no photoshop
Satakunta 2014 249.jpg	80	0911	4		no photoshop
Satakunta 2014 249.jpg	80	0911	5		no photoshop
Satakunta 2014 249.jpg	80	0911	ref		no photoshop
Satakunta 2014 168b.jpg	84	0304	1	10.5457
Satakunta 2014 168b.jpg	84	0304	2	15.9926
Satakunta 2014 168b.jpg	84	0304	3	12.059
Satakunta 2014 168b.jpg	84	0304	4	10.567
Satakunta 2014 168b.jpg	84	0304	5	13.2449
Satakunta 2014 168b.jpg	84	0304	ref	14
Satakunta 2014 166b.jpg	84	0406	1	11.287
Satakunta 2014 166b.jpg	84	0406	2	12.1961
Satakunta 2014 166b.jpg	84	0406	3	8.91898
Satakunta 2014 166b.jpg	84	0406	4	9.3244
Satakunta 2014 166b.jpg	84	0406	5	11.2894
Satakunta 2014 166b.jpg	84	0406	ref	14
Satakunta 2014 167b.jpg	84	0510	1	9.68602
Satakunta 2014 167b.jpg	84	0510	2	9.49315
Satakunta 2014 167b.jpg	84	0510	3	9.60469
Satakunta 2014 167b.jpg	84	0510	4	11.8745
Satakunta 2014 167b.jpg	84	0510	5	9.67424
Satakunta 2014 167b.jpg	84	0510	ref	14
Satakunta 2014 169b.jpg	84	0708	1	11.5613
Satakunta 2014 169b.jpg	84	0708	2	10.3871
Satakunta 2014 169b.jpg	84	0708	3	10.3287
Satakunta 2014 169b.jpg	84	0708	4	12.6795
Satakunta 2014 169b.jpg	84	0708	5	12.7802
Satakunta 2014 169b.jpg	84	0708	ref	14
Satakunta 2014 170b.jpg	84	0907	1	15.2839
Satakunta 2014 170b.jpg	84	0907	2	16.2175
Satakunta 2014 170b.jpg	84	0907	3	12.8924
Satakunta 2014 170b.jpg	84	0907	4	10.5207
Satakunta 2014 170b.jpg	84	0907	5		no leaf
Satakunta 2014 170b.jpg	84	0907	ref	14
Satakunta 2014 176b.jpg	88	0306	1	8.51618
Satakunta 2014 176b.jpg	88	0306	2	7.23274
Satakunta 2014 176b.jpg	88	0306	3	7.74647
Satakunta 2014 176b.jpg	88	0306	4	11.7337
Satakunta 2014 176b.jpg	88	0306	5	11.7253
Satakunta 2014 176b.jpg	88	0306	ref	14
Satakunta 2014 177b.jpg	88	0311	1	14.0817
Satakunta 2014 177b.jpg	88	0311	2	17.7005
Satakunta 2014 177b.jpg	88	0311	3	15.9762
Satakunta 2014 177b.jpg	88	0311	4	16.2078
Satakunta 2014 177b.jpg	88	0311	5	17.973
Satakunta 2014 177b.jpg	88	0311	ref	14
Satakunta 2014 179b.jpg	88	0506	1	9.2736
Satakunta 2014 179b.jpg	88	0506	2	11.15
Satakunta 2014 179b.jpg	88	0506	3	11.5183
Satakunta 2014 179b.jpg	88	0506	4	10.0426
Satakunta 2014 179b.jpg	88	0506	5	11.2509
Satakunta 2014 179b.jpg	88	0506	ref	14
Satakunta 2014 180b.jpg	88	0610	1	8.69912
Satakunta 2014 180b.jpg	88	0610	2	8.11501
Satakunta 2014 180b.jpg	88	0610	3	10.8095
Satakunta 2014 180b.jpg	88	0610	4	10.7304
Satakunta 2014 180b.jpg	88	0610	5	9.1046
Satakunta 2014 180b.jpg	88	0610	ref	14
Satakunta 2014 178b.jpg	88	1008	1	11.7581
Satakunta 2014 178b.jpg	88	1008	2	10.4307
Satakunta 2014 178b.jpg	88	1008	3	11.7917
Satakunta 2014 178b.jpg	88	1008	4	12.1173
Satakunta 2014 178b.jpg	88	1008	5	10.4941
Satakunta 2014 178b.jpg	88	1008	ref	14
Satakunta 2014 181b.jpg	89	0605	1	10.2695
Satakunta 2014 181b.jpg	89	0605	2	13.2139
Satakunta 2014 181b.jpg	89	0605	3	12.22
Satakunta 2014 181b.jpg	89	0605	4	13.0051
Satakunta 2014 181b.jpg	89	0605	5	13.962
Satakunta 2014 181b.jpg	89	0605	ref	14
Satakunta 2014 182b.jpg	89	0607	1	13.2572
Satakunta 2014 182b.jpg	89	0607	2	10.8675
Satakunta 2014 182b.jpg	89	0607	3	11.72
Satakunta 2014 182b.jpg	89	0607	4	21.3943
Satakunta 2014 182b.jpg	89	0607	5	15.1875
Satakunta 2014 182b.jpg	89	0607	ref	14
Satakunta 2014 183b.jpg	89	0609	1	19.2373
Satakunta 2014 183b.jpg	89	0609	2	13.1901
Satakunta 2014 183b.jpg	89	0609	3	13.8684
Satakunta 2014 183b.jpg	89	0609	4	13.9313
Satakunta 2014 183b.jpg	89	0609	5	18.0663
Satakunta 2014 183b.jpg	89	0609	ref	14
Satakunta 2014 185b.jpg	89	1005	1	7.3965
Satakunta 2014 185b.jpg	89	1005	2	10.3267
Satakunta 2014 185b.jpg	89	1005	3	10.1745
Satakunta 2014 185b.jpg	89	1005	4	8.19767
Satakunta 2014 185b.jpg	89	1005	5	11.3714
Satakunta 2014 185b.jpg	89	1005	ref	14
Satakunta 2014 184b.jpg	89	1008	1	7.63837
Satakunta 2014 184b.jpg	89	1008	2	8.58051
Satakunta 2014 184b.jpg	89	1008	3	9.50868
Satakunta 2014 184b.jpg	89	1008	4	7.39934
Satakunta 2014 184b.jpg	89	1008	5	8.47277
Satakunta 2014 184b.jpg	89	1008	ref	14
Satakunta 2014 188b.jpg	90	0507	1	5.75365
Satakunta 2014 188b.jpg	90	0507	2	7.77293
Satakunta 2014 188b.jpg	90	0507	3	7.46861
Satakunta 2014 188b.jpg	90	0507	4	6.23808
Satakunta 2014 188b.jpg	90	0507	5	9.4695
Satakunta 2014 188b.jpg	90	0507	ref	14
Satakunta 2014 187b.jpg	90	0609	1	8.54126
Satakunta 2014 187b.jpg	90	0609	2	9.51882
Satakunta 2014 187b.jpg	90	0609	3	7.73203
Satakunta 2014 187b.jpg	90	0609	4	7.79735
Satakunta 2014 187b.jpg	90	0609	5	10.0872
Satakunta 2014 187b.jpg	90	0609	ref	14
Satakunta 2014 186b.jpg	90	0805	1	6.27754
Satakunta 2014 186b.jpg	90	0805	2	7.0528
Satakunta 2014 186b.jpg	90	0805	3	7.05811
Satakunta 2014 186b.jpg	90	0805	4	6.76703
Satakunta 2014 186b.jpg	90	0805	5	11.3584
Satakunta 2014 186b.jpg	90	0805	ref	14
Satakunta 2014 190b.jpg	90	1006	1	9.03955
Satakunta 2014 190b.jpg	90	1006	2	11.9024
Satakunta 2014 190b.jpg	90	1006	3	9.38665
Satakunta 2014 190b.jpg	90	1006	4	10.933
Satakunta 2014 190b.jpg	90	1006	5	13.336
Satakunta 2014 190b.jpg	90	1006	ref	14
Satakunta 2014 189b.jpg	90	1010	1	10.6881
Satakunta 2014 189b.jpg	90	1010	2	10.5132
Satakunta 2014 189b.jpg	90	1010	3	9.3606
Satakunta 2014 189b.jpg	90	1010	4	8.87092
Satakunta 2014 189b.jpg	90	1010	5	10.5917
Satakunta 2014 189b.jpg	90	1010	ref	14
Satakunta 2014 172b.jpg	92	0510	1	8.76201
Satakunta 2014 172b.jpg	92	0510	2	9.08147
Satakunta 2014 172b.jpg	92	0510	3	10.1026
Satakunta 2014 172b.jpg	92	0510	4	9.92386
Satakunta 2014 172b.jpg	92	0510	5	10.7637
Satakunta 2014 172b.jpg	92	0510	ref	14
Satakunta 2014 175b.jpg	92	0703	1	7.59258
Satakunta 2014 175b.jpg	92	0703	2	8.9131
Satakunta 2014 175b.jpg	92	0703	3	8.27727
Satakunta 2014 175b.jpg	92	0703	4	6.49367
Satakunta 2014 175b.jpg	92	0703	5	8.91424
Satakunta 2014 175b.jpg	92	0703	ref	14
Satakunta 2014 174b.jpg	92	0805	1	11.1006
Satakunta 2014 174b.jpg	92	0805	2	10.9495
Satakunta 2014 174b.jpg	92	0805	3	12.9321
Satakunta 2014 174b.jpg	92	0805	4	13.5399
Satakunta 2014 174b.jpg	92	0805	5	14.2933
Satakunta 2014 174b.jpg	92	0805	ref	14
Satakunta 2014 171b.jpg	92	1004	1	13.4456
Satakunta 2014 171b.jpg	92	1004	2	10.7177
Satakunta 2014 171b.jpg	92	1004	3	13.9584
Satakunta 2014 171b.jpg	92	1004	4	11.972
Satakunta 2014 171b.jpg	92	1004	5	12.3287
Satakunta 2014 171b.jpg	92	1004	ref	14
Satakunta 2014 173b.jpg	92	1009	1	14.2603
Satakunta 2014 173b.jpg	92	1009	2	14.6176
Satakunta 2014 173b.jpg	92	1009	3	13.2372
Satakunta 2014 173b.jpg	92	1009	4	12.6064
Satakunta 2014 173b.jpg	92	1009	5	17.3372
Satakunta 2014 173b.jpg	92	1009	ref	14
Satakunta 2014 254b.jpg	99	0310	1	9.67565
Satakunta 2014 254b.jpg	99	0310	2	9.40553
Satakunta 2014 254b.jpg	99	0310	3	10.1066
Satakunta 2014 254b.jpg	99	0310	4	10.8688
Satakunta 2014 254b.jpg	99	0310	5	11.8852
Satakunta 2014 254b.jpg	99	0310	ref	14
Satakunta 2014 253b.jpg	99	0608	1	11.2607
Satakunta 2014 253b.jpg	99	0608	2	13.2887
Satakunta 2014 253b.jpg	99	0608	3	10.8148
Satakunta 2014 253b.jpg	99	0608	4	14.1779
Satakunta 2014 253b.jpg	99	0608	5	19.268
Satakunta 2014 253b.jpg	99	0608	ref	14
Satakunta 2014 251b.jpg	99	1003	1	12.1659
Satakunta 2014 251b.jpg	99	1003	2	13.3968
Satakunta 2014 251b.jpg	99	1003	3	12.9977
Satakunta 2014 251b.jpg	99	1003	4	14.6943
Satakunta 2014 251b.jpg	99	1003	5	16.4277
Satakunta 2014 251b.jpg	99	1003	ref	14
Satakunta 2014 250b.jpg	99	1006	1	16.3052
Satakunta 2014 250b.jpg	99	1006	2	16.9567
Satakunta 2014 250b.jpg	99	1006	3	18.3932
Satakunta 2014 250b.jpg	99	1006	4	15.0354
Satakunta 2014 250b.jpg	99	1006	5	11.9378
Satakunta 2014 250b.jpg	99	1006	ref	14
Satakunta 2014 252b.jpg	99	1008	1	13.4091
Satakunta 2014 252b.jpg	99	1008	2	16.1176
Satakunta 2014 252b.jpg	99	1008	3	14.1789
Satakunta 2014 252b.jpg	99	1008	4	19.6734
Satakunta 2014 252b.jpg	99	1008	5	17.3619
Satakunta 2014 252b.jpg	99	1008	ref	14
Satakunta 2014 204.jpg	100	0410	1		no photoshop
Satakunta 2014 204.jpg	100	0410	2		no photoshop
Satakunta 2014 204.jpg	100	0410	3		no photoshop
Satakunta 2014 204.jpg	100	0410	4		no photoshop
Satakunta 2014 204.jpg	100	0410	5		no photoshop
Satakunta 2014 204.jpg	100	0410	ref		no photoshop
Satakunta 2014 205b.jpg	100	0511	1	16.1544
Satakunta 2014 205b.jpg	100	0511	2	14.3052
Satakunta 2014 205b.jpg	100	0511	3	14.344
Satakunta 2014 205b.jpg	100	0511	4	13.5128
Satakunta 2014 205b.jpg	100	0511	5	16.6345
Satakunta 2014 205b.jpg	100	0511	ref	14
Satakunta 2014 203b.jpg	100	0606	1	14.4816
Satakunta 2014 203b.jpg	100	0606	2	10.283
Satakunta 2014 203b.jpg	100	0606	3	12.1375
Satakunta 2014 203b.jpg	100	0606	4	14.8444
Satakunta 2014 203b.jpg	100	0606	5	15.9455
Satakunta 2014 203b.jpg	100	0606	ref	14
Satakunta 2014 202b.jpg	100	0705	1	18.457
Satakunta 2014 202b.jpg	100	0705	2	16.3949
Satakunta 2014 202b.jpg	100	0705	3	11.7306
Satakunta 2014 202b.jpg	100	0705	4	12.3625
Satakunta 2014 202b.jpg	100	0705	5	19.1782
Satakunta 2014 202b.jpg	100	0705	ref	14
Satakunta 2014 191b.jpg	100	0809	1	7.14042
Satakunta 2014 191b.jpg	100	0809	2	8.53479
Satakunta 2014 191b.jpg	100	0809	3	8.62218
Satakunta 2014 191b.jpg	100	0809	4	10.3997
Satakunta 2014 191b.jpg	100	0809	5	10.8654
Satakunta 2014 191b.jpg	100	0809	ref	14
Satakunta 2014 193b.jpg	101	0607	1	10.5768
Satakunta 2014 193b.jpg	101	0607	2	11.3276
Satakunta 2014 193b.jpg	101	0607	3	12.5752
Satakunta 2014 193b.jpg	101	0607	4	13.7036
Satakunta 2014 193b.jpg	101	0607	5	10.574
Satakunta 2014 193b.jpg	101	0607	ref	14
Satakunta 2014 194b.jpg	101	0610	1	13.1858
Satakunta 2014 194b.jpg	101	0610	2	12.5356
Satakunta 2014 194b.jpg	101	0610	3	11.7579
Satakunta 2014 194b.jpg	101	0610	4	11.7771
Satakunta 2014 194b.jpg	101	0610	5	12.5575
Satakunta 2014 194b.jpg	101	0610	ref	14
Satakunta 2014 196b.jpg	101	0906	1	12.5343
Satakunta 2014 196b.jpg	101	0906	2	12.1727
Satakunta 2014 196b.jpg	101	0906	3	16.7211
Satakunta 2014 196b.jpg	101	0906	4	13.5015
Satakunta 2014 196b.jpg	101	0906	5	14.0228
Satakunta 2014 196b.jpg	101	0906	ref	14
Satakunta 2014 195b.jpg	101	1104	1	9.96508
Satakunta 2014 195b.jpg	101	1104	2	12.1294
Satakunta 2014 195b.jpg	101	1104	3	10.1221
Satakunta 2014 195b.jpg	101	1104	4	12.3128
Satakunta 2014 195b.jpg	101	1104	5	14.0981
Satakunta 2014 195b.jpg	101	1104	ref	14
Satakunta 2014 192b.jpg	101	1106	1	9.12694
Satakunta 2014 192b.jpg	101	1106	2	12.8924
Satakunta 2014 192b.jpg	101	1106	3	11.908
Satakunta 2014 192b.jpg	101	1106	4	10.8547
Satakunta 2014 192b.jpg	101	1106	5	11.8
Satakunta 2014 192b.jpg	101	1106	ref	14
Satakunta 2014 162b.jpg	104	0504	1	8.68691
Satakunta 2014 162b.jpg	104	0504	2	10.1617
Satakunta 2014 162b.jpg	104	0504	3	8.14666
Satakunta 2014 162b.jpg	104	0504	4	10.7315
Satakunta 2014 162b.jpg	104	0504	5	8.54758
Satakunta 2014 162b.jpg	104	0504	ref	14
Satakunta 2014 161b.jpg	104	0703	1	13.4069
Satakunta 2014 161b.jpg	104	0703	2	11.6356
Satakunta 2014 161b.jpg	104	0703	3	13.7511
Satakunta 2014 161b.jpg	104	0703	4	14.2242
Satakunta 2014 161b.jpg	104	0703	5	11.7617
Satakunta 2014 161b.jpg	104	0703	ref	14
Satakunta 2014 163b.jpg	104	0707	1	13.1321
Satakunta 2014 163b.jpg	104	0707	2	10.9722
Satakunta 2014 163b.jpg	104	0707	3	12.8881
Satakunta 2014 163b.jpg	104	0707	4	18.1919
Satakunta 2014 163b.jpg	104	0707	5	18.4316
Satakunta 2014 163b.jpg	104	0707	ref	14
Satakunta 2014 164b.jpg	104	0710	1	7.998
Satakunta 2014 164b.jpg	104	0710	2	8.94414
Satakunta 2014 164b.jpg	104	0710	3	8.24438
Satakunta 2014 164b.jpg	104	0710	4	7.43071
Satakunta 2014 164b.jpg	104	0710	5	8.46998
Satakunta 2014 164b.jpg	104	0710	ref	14
Satakunta 2014 165b.jpg	104	1009	1	10.0747
Satakunta 2014 165b.jpg	104	1009	2	12.8923
Satakunta 2014 165b.jpg	104	1009	3	11.054
Satakunta 2014 165b.jpg	104	1009	4	9.58743
Satakunta 2014 165b.jpg	104	1009	5	12.4015
Satakunta 2014 165b.jpg	104	1009	ref	14
Satakunta 2014 214b.jpg	106	0507	1	9.60734
Satakunta 2014 214b.jpg	106	0507	2	12.9681
Satakunta 2014 214b.jpg	106	0507	3	12.5596
Satakunta 2014 214b.jpg	106	0507	4	12.7949
Satakunta 2014 214b.jpg	106	0507	5	13.7416
Satakunta 2014 214b.jpg	106	0507	ref	14
Satakunta 2014 213b.jpg	106	0805	1	25.3853
Satakunta 2014 213b.jpg	106	0805	2	15.6231
Satakunta 2014 213b.jpg	106	0805	3	15.1781
Satakunta 2014 213b.jpg	106	0805	4	17.1847
Satakunta 2014 213b.jpg	106	0805	5	21.5311
Satakunta 2014 213b.jpg	106	0805	ref	14
Satakunta 2014 215b.jpg	106	0909	1	12.54
Satakunta 2014 215b.jpg	106	0909	2	9.52795
Satakunta 2014 215b.jpg	106	0909	3	11.8263
Satakunta 2014 215b.jpg	106	0909	4	13.8049
Satakunta 2014 215b.jpg	106	0909	5	17.8416
Satakunta 2014 215b.jpg	106	0909	ref	14
Satakunta 2014 211b.jpg	106	1104	1	15.1088
Satakunta 2014 211b.jpg	106	1104	2	16.6394
Satakunta 2014 211b.jpg	106	1104	3	15.19
Satakunta 2014 211b.jpg	106	1104	4	18.0036
Satakunta 2014 211b.jpg	106	1104	5	20.2067
Satakunta 2014 211b.jpg	106	1104	ref	14
Satakunta 2014 212b.jpg	106	1108	1	19.1715
Satakunta 2014 212b.jpg	106	1108	2	20.3009
Satakunta 2014 212b.jpg	106	1108	3	18.7859
Satakunta 2014 212b.jpg	106	1108	4	22.1697
Satakunta 2014 212b.jpg	106	1108	5	23.3499
Satakunta 2014 212b.jpg	106	1108	ref	14
Satakunta 2014 217b.jpg	107	0603	1	12.2701
Satakunta 2014 217b.jpg	107	0603	2	10.2949
Satakunta 2014 217b.jpg	107	0603	3	10.6461
Satakunta 2014 217b.jpg	107	0603	4	10.2177
Satakunta 2014 217b.jpg	107	0603	5	12.1906
Satakunta 2014 217b.jpg	107	0603	ref	14
Satakunta 2014 216b.jpg	107	0607	1	10.4796
Satakunta 2014 216b.jpg	107	0607	2	12.1701
Satakunta 2014 216b.jpg	107	0607	3	11.0944
Satakunta 2014 216b.jpg	107	0607	4	14.5508
Satakunta 2014 216b.jpg	107	0607	5	11.0368
Satakunta 2014 216b.jpg	107	0607	ref	14
Satakunta 2014 220b.jpg	107	0610	1	20.4063
Satakunta 2014 220b.jpg	107	0610	2	12.836
Satakunta 2014 220b.jpg	107	0610	3	16.1102
Satakunta 2014 220b.jpg	107	0610	4	12.99
Satakunta 2014 220b.jpg	107	0610	5	16.4904
Satakunta 2014 220b.jpg	107	0610	ref	14
Satakunta 2014 218b.jpg	107	1004	1	17.5258
Satakunta 2014 218b.jpg	107	1004	2	20.1208
Satakunta 2014 218b.jpg	107	1004	3	16.9909
Satakunta 2014 218b.jpg	107	1004	4	22.0884
Satakunta 2014 218b.jpg	107	1004	5	18.7885
Satakunta 2014 218b.jpg	107	1004	ref	14
Satakunta 2014 219b.jpg	107	1007	1	11.9408
Satakunta 2014 219b.jpg	107	1007	2	14.1469
Satakunta 2014 219b.jpg	107	1007	3	12.103
Satakunta 2014 219b.jpg	107	1007	4	13.4489
Satakunta 2014 219b.jpg	107	1007	5	15.2194
Satakunta 2014 219b.jpg	107	1007	ref	14
Satakunta 2014 208b.jpg	109	0402	1	13.0831
Satakunta 2014 208b.jpg	109	0402	2	16.3936
Satakunta 2014 208b.jpg	109	0402	3	12.9761
Satakunta 2014 208b.jpg	109	0402	4	11.469
Satakunta 2014 208b.jpg	109	0402	5	14.8172
Satakunta 2014 208b.jpg	109	0402	ref	14
Satakunta 2014 206b.jpg	109	0509	1	8.57127
Satakunta 2014 206b.jpg	109	0509	2	11.9801
Satakunta 2014 206b.jpg	109	0509	3	10.7537
Satakunta 2014 206b.jpg	109	0509	4	9.64759
Satakunta 2014 206b.jpg	109	0509	5	11.6443
Satakunta 2014 206b.jpg	109	0509	ref	14
Satakunta 2014 207b.jpg	109	0703	1	9.65254
Satakunta 2014 207b.jpg	109	0703	2	10.8939
Satakunta 2014 207b.jpg	109	0703	3	11.6655
Satakunta 2014 207b.jpg	109	0703	4	9.50627
Satakunta 2014 207b.jpg	109	0703	5	12.6042
Satakunta 2014 207b.jpg	109	0703	ref	14
Satakunta 2014 210b.jpg	109	0710	1	13.0746
Satakunta 2014 210b.jpg	109	0710	2	14.3989
Satakunta 2014 210b.jpg	109	0710	3	11.7959
Satakunta 2014 210b.jpg	109	0710	4	13.8819
Satakunta 2014 210b.jpg	109	0710	5	12.8429
Satakunta 2014 210b.jpg	109	0710	ref	14
Satakunta 2014 209b.jpg	109	0910	1	10.7819
Satakunta 2014 209b.jpg	109	0910	2	13.4791
Satakunta 2014 209b.jpg	109	0910	3	13.1418
Satakunta 2014 209b.jpg	109	0910	4	12.3314
Satakunta 2014 209b.jpg	109	0910	5	13.1592
Satakunta 2014 209b.jpg	109	0910	ref	14
Satakunta 2014 197b.jpg	111	0307	1	14.1357
Satakunta 2014 197b.jpg	111	0307	2	11.4903
Satakunta 2014 197b.jpg	111	0307	3	13.358
Satakunta 2014 197b.jpg	111	0307	4	15.2338
Satakunta 2014 197b.jpg	111	0307	5	14.3144
Satakunta 2014 197b.jpg	111	0307	ref	14
Satakunta 2014 201b.jpg	111	0506	1	8.73091
Satakunta 2014 201b.jpg	111	0506	2	8.8493
Satakunta 2014 201b.jpg	111	0506	3	9.77678
Satakunta 2014 201b.jpg	111	0506	4	10.4561
Satakunta 2014 201b.jpg	111	0506	5	10.6339
Satakunta 2014 201b.jpg	111	0506	ref	14
Satakunta 2014 198b.jpg	111	0703	1	10.1649
Satakunta 2014 198b.jpg	111	0703	2	13.2654
Satakunta 2014 198b.jpg	111	0703	3	11.4374
Satakunta 2014 198b.jpg	111	0703	4	11.4572
Satakunta 2014 198b.jpg	111	0703	5	12.6084
Satakunta 2014 198b.jpg	111	0703	ref	14
Satakunta 2014 200b.jpg	111	0906	1	11.9904
Satakunta 2014 200b.jpg	111	0906	2	8.73068
Satakunta 2014 200b.jpg	111	0906	3	8.25495
Satakunta 2014 200b.jpg	111	0906	4	8.34405
Satakunta 2014 200b.jpg	111	0906	5	10.7479
Satakunta 2014 200b.jpg	111	0906	ref	14
Satakunta 2014 199b.jpg	111	1008	1	11.8376
Satakunta 2014 199b.jpg	111	1008	2	12.2054
Satakunta 2014 199b.jpg	111	1008	3	11.7098
Satakunta 2014 199b.jpg	111	1008	4	12.5526
Satakunta 2014 199b.jpg	111	1008	5	13.9119
Satakunta 2014 199b.jpg	111	1008	ref	14
Satakunta 2014 227b.jpg	113	0311	1	16.6098
Satakunta 2014 227b.jpg	113	0311	2	13.3351
Satakunta 2014 227b.jpg	113	0311	3	18.4579
Satakunta 2014 227b.jpg	113	0311	4	15.4937
Satakunta 2014 227b.jpg	113	0311	5	16.8839
Satakunta 2014 227b.jpg	113	0311	ref	14
Satakunta 2014 225b.jpg	113	0507	1	13.2691
Satakunta 2014 225b.jpg	113	0507	2	10.3559
Satakunta 2014 225b.jpg	113	0507	3	13.5223
Satakunta 2014 225b.jpg	113	0507	4	10.9293
Satakunta 2014 225b.jpg	113	0507	5	14.8866
Satakunta 2014 225b.jpg	113	0507	ref	14
Satakunta 2014 228b.jpg	113	0609	1	11.1263
Satakunta 2014 228b.jpg	113	0609	2	11.6795
Satakunta 2014 228b.jpg	113	0609	3	13.587
Satakunta 2014 228b.jpg	113	0609	4	14.1148
Satakunta 2014 228b.jpg	113	0609	5	13.9213
Satakunta 2014 228b.jpg	113	0609	ref	14
Satakunta 2014 226b.jpg	113	0611	1	8.50939
Satakunta 2014 226b.jpg	113	0611	2	9.08325
Satakunta 2014 226b.jpg	113	0611	3	7.70243
Satakunta 2014 226b.jpg	113	0611	4	8.7497
Satakunta 2014 226b.jpg	113	0611	5	8.47034
Satakunta 2014 226b.jpg	113	0611	ref	14
Satakunta 2014 229b.jpg	113	0910	1	14.5915
Satakunta 2014 229b.jpg	113	0910	2	16.6716
Satakunta 2014 229b.jpg	113	0910	3	13.7157
Satakunta 2014 229b.jpg	113	0910	4	14.9974
Satakunta 2014 229b.jpg	113	0910	5	15.0346
Satakunta 2014 229b.jpg	113	0910	ref	14
Satakunta 2014 234b.jpg	114	0304	1	13.5383
Satakunta 2014 234b.jpg	114	0304	2	14.2753
Satakunta 2014 234b.jpg	114	0304	3	13.5514
Satakunta 2014 234b.jpg	114	0304	4	20.1838
Satakunta 2014 234b.jpg	114	0304	5	15.8346
Satakunta 2014 234b.jpg	114	0304	ref	14
Satakunta 2014 233b.jpg	114	0505	1	9.0135
Satakunta 2014 233b.jpg	114	0505	2	11.4777
Satakunta 2014 233b.jpg	114	0505	3	10.9657
Satakunta 2014 233b.jpg	114	0505	4	11.6035
Satakunta 2014 233b.jpg	114	0505	5	11.7259
Satakunta 2014 233b.jpg	114	0505	ref	14
Satakunta 2014 232b.jpg	114	0707	1	12.5596
Satakunta 2014 232b.jpg	114	0707	2	13.5422
Satakunta 2014 232b.jpg	114	0707	3	11.5251
Satakunta 2014 232b.jpg	114	0707	4	12.0693
Satakunta 2014 232b.jpg	114	0707	5	14.2101
Satakunta 2014 232b.jpg	114	0707	ref	14
Satakunta 2014 230b.jpg	114	0910	1	7.87739
Satakunta 2014 230b.jpg	114	0910	2	10.3537
Satakunta 2014 230b.jpg	114	0910	3	9.60907
Satakunta 2014 230b.jpg	114	0910	4	12.5579
Satakunta 2014 230b.jpg	114	0910	5	12.5122
Satakunta 2014 230b.jpg	114	0910	ref	14
Satakunta 2014 231b.jpg	114	1006	1	8.82487
Satakunta 2014 231b.jpg	114	1006	2	11.3393
Satakunta 2014 231b.jpg	114	1006	3	9.6488
Satakunta 2014 231b.jpg	114	1006	4	10.0871
Satakunta 2014 231b.jpg	114	1006	5	10.8465
Satakunta 2014 231b.jpg	114	1006	ref	14

## Sheet: Freeze Dried Weight
Hutton Id	Tube our No	Area	plot	tree number (coordinates)	10 mg (wt)
1192566	1	Area_1	2	0807	0.01019
1192567	2	Area_1	2	0507	0.00961
1192568	3	Area_1	2	0607	0.0099
1192569	4	Area_1	2	0510	0.01001
1192570	5	Area_1	2	0508	0.01022
1192571	6	Area_1	5	0409	0.00961
1192572	7	Area_1	5	0712	0.00981
1192573	8	Area_1	5	1107	0.0098
1192574	9	Area_1	5	1008	0.01012
1192575	10	Area_1	5	0403	0.00991
1192576	11	Area_1	7	0804	0.00976
1192577	12	Area_1	7	1106	0.00992
1192578	13	Area_1	7	0306	0.01035
1192579	14	Area_1	7	0302	0.01006
1192580	15	Area_1	7	1010	0.01017
1192581	16	Area_1	8	0410	0.01017
1192582	17	Area_1	8	0406	0.01009
1192583	18	Area_1	8	0803	0.01021
1192584	19	Area_1	8	1010	0.01009
1192585	20	Area_1	8	0702	0.01004
1192586	21	Area_1	11	1008	0.00992
1192587	22	Area_1	11	0902	0.0104
1192588	23	Area_1	11	0804	0.01021
1192589	24	Area_1	11	0905	0.00977
1192590	25	Area_1	11	1107	0.00984
1192591	26	Area_1	12	1105	0.00977
1192592	27	Area_1	12	1205	0.00968
1192593	28	Area_1	12	1112	0.00991
1192594	29	Area_1	12	0911	0.00972
1192595	30	Area_1	12	1211	0.00953
1192596	31	Area_1	14	0806	0.00984
1192597	32	Area_1	14	0609	0.00974
1192598	33	Area_1	14	1106	0.01015
1192599	34	Area_1	14	1008	0.01005
1192600	35	Area_1	14	0512	0.00957
1192601	36	Area_1	15	0908	0.0101
1192602	37	Area_1	15	1107	0.00977
1192603	38	Area_1	15	0706	0.00989
1192604	39	Area_1	15	0404	0.01048
1192605	40	Area_1	15	0708	0.00987
1192606	41	Area_1	18	0410	0.01022
1192607	42	Area_1	18	0508	0.0101
1192608	43	Area_1	18	0610	0.0101
1192609	44	Area_1	18	1005	0.00998
1192610	45	Area_1	18	1008	0.01019
1192611	46	Area_1	21	0412	0.01006
1192612	47	Area_1	21	0409	0.01028
1192613	48	Area_1	21	0709	0.01035
1192614	49	Area_1	21	0704	0.00985
1192615	50	Area_1	21	0306	0.00953
1192616	51	Area_1	22	1006	0.0099
1192617	52	Area_1	22	0310	0.0103
1192618	53	Area_1	22	0308	0.01032
1192619	54	Area_1	22	0704	0.00999
1192620	55	Area_1	22	1009	0.00992
1192621	56	Area_1	25	0808	0.00995
1192622	57	Area_1	25	1008	0.00963
1192623	58	Area_1	25	0304	0.00988
1192624	59	Area_1	25	0207	0.00984
1192625	60	Area_1	25	0106	0.00969
1192626	61	Area_1	27	1011	0.0103
1192627	62	Area_1	27	0711	0.01015
1192628	63	Area_1	27	0302	0.00963
1192629	64	Area_1	27	0403	0.00972
1192630	65	Area_1	27	1106	0.01047
1192631	66	Area_1	28	1008	0.01014
1192632	67	Area_1	28	1003	0.00996
1192633	68	Area_1	28	0904	0.01048
1192634	69	Area_1	28	0306	0.00991
1192635	70	Area_1	28	0208	0.01009
1192636	71	Area_1	32	0903	0.0101
1192637	72	Area_1	32	1203	0.01042
1192638	73	Area_1	32	1007	0.01025
1192639	74	Area_1	32	0910	0.00993
1192640	75	Area_1	32	0206	0.01042
1192641	76	Area_1	33	0805	0.01047
1192642	77	Area_1	33	0606	0.01006
1192643	78	Area_1	33	0604	0.01005
1192644	79	Area_1	33	1007	0.00983
1192645	80	Area_1	33	0909	0.01021
1192646	81	Area_1	36	0410	0.00982
1192647	82	Area_1	36	0912	0.0098
1192648	83	Area_1	36	1111	0.00981
1192649	84	Area_1	36	0811	0.00995
1192650	85	Area_1	36	0208	0.00994
1192651	86	Area_1	37	0808	0.00971
1192652	87	Area_1	37	0310	0.00963
1192653	88	Area_1	37	0811	0.01042
1192654	89	Area_1	37	1005	0.00971
1192655	90	Area_1	37	1104	0.00968
1192656	91	Area_2	51	0908	0.00987
1192657	92	Area_2	51	0606	0.01041
1192658	93	Area_2	51	1006	0.00987
1192659	94	Area_2	51	0609	0.01013
1192660	95	Area_2	51	0507	0.01046
1192661	96	Area_2	55	0706	0.01011
1192662	97	Area_2	55	0808	0.00996
1192663	98	Area_2	55	0905	0.00959
1192664	99	Area_2	55	0803	0.00975
1192665	100	Area_2	55	0903	0.00989
1192666	101	Area_2	59	0608	0.01005
1192667	102	Area_2	59	0606	0.01004
1192668	103	Area_2	59	0710	0.0098
1192669	104	Area_2	59	0410	0.00956
1192670	105	Area_2	59	1005	0.01005
1192671	106	Area_2	60	0606	0.01007
1192672	107	Area_2	60	0906	0.00965
1192673	108	Area_2	60	0707	0.01006
1192674	109	Area_2	60	1007	0.0102
1192675	110	Area_2	60	0710	0.00967
1192676	111	Area_2	64	0911	0.01011
1192677	112	Area_2	64	0512	0.01016
1192678	113	Area_2	64	0306	0.01004
1192679	114	Area_2	64	1204	0.01014
1192680	115	Area_2	64	0903	0.00964
1192681	116	Area_2	66	0704	0.00981
1192682	117	Area_2	66	0303	0.01007
1192683	118	Area_2	66	1008	0.01007
1192684	119	Area_2	66	0511	0.0097
1192685	120	Area_2	66	0213	0.01009
1192686	121	Area_2	68	0511	0.01022
1192687	122	Area_2	68	1108	0.0097
1192688	123	Area_2	68	0307	0.01049
1192689	124	Area_2	68	0505	0.01032
1192690	125	Area_2	68	0309	0.00969
1192691	126	Area_2	70	0606	0.01018
1192692	127	Area_2	70	0603	0.00997
1192693	128	Area_2	70	0803	0.01017
1192694	129	Area_2	70	0707	0.00981
1192695	130	Area_2	70	0609	0.01015
1192696	131	Area_2	71	0509	0.00981
1192697	132	Area_2	71	0511	0.00998
1192698	133	Area_2	71	0805	0.00982
1192699	134	Area_2	71	0806	0.0099
1192700	135	Area_2	71	0406	0.01011
1192701	136	Area_2	73	0606	0.00962
1192702	137	Area_2	73	0608	0.00978
1192703	138	Area_2	73	1005	0.00979
1192704	139	Area_2	73	1003	0.00972
1192705	140	Area_2	73	1004	0.00986
1192706	141	Area_2	78	0505	0.00993
1192707	142	Area_2	78	1008	0.01024
1192708	143	Area_2	78	1006	0.0096
1192709	144	Area_2	78	0811	0.00956
1192710	145	Area_2	78	0509	0.01022
1192711	146	Area_3	79	0605	0.01029
1192712	147	Area_3	79	0307	0.00987
1192713	148	Area_3	79	0410	0.00996
1192714	149	Area_3	79	0608	0.01042
1192715	150	Area_3	79	1009	0.01004
1192716	151	Area_3	80	0607	0.01036
1192717	152	Area_3	80	0510	0.01026
1192718	153	Area_3	80	0911	0.01025
1192719	154	Area_3	80	0909	0.00961
1192720	155	Area_3	80	0905	0.00963
1192721	156	Area_3	84	0510	0.0096
1192722	157	Area_3	84	0406	0.01031
1192723	158	Area_3	84	0304	0.00969
1192724	159	Area_3	84	0907	0.00993
1192725	160	Area_3	84	0708	0.01013
1192726	161	Area_3	88	0311	0.00957
1192727	162	Area_3	88	0610	0.00964
1192728	163	Area_3	88	0506	0.01009
1192729	164	Area_3	88	0306	0.00952
1192730	165	Area_3	88	1008	0.00994
1192731	166	Area_3	89	1009	0.01035
1192732	167	Area_3	89	1005	0.00975
1192733	168	Area_3	89	0607	0.01014
1192734	169	Area_3	89	0609	0.00992
1192735	170	Area_3	89	0605	0.0142
1192736	171	Area_3	90	0805	0.0101
1192737	172	Area_3	90	1010	0.01041
1192738	173	Area_3	90	1006	0.01033
1192739	174	Area_3	90	0609	0.01006
1192740	175	Area_3	90	0507	0.00996
1192741	176	Area_3	92	0510	0.01046
1192742	177	Area_3	92	0805	0.01032
1192743	178	Area_3	92	1004	0.00989
1192744	179	Area_3	92	0703	0.00976
1192745	180	Area_3	92	1009	0.01033
1192746	181	Area_3	99	0310	0.00979
1192747	182	Area_3	99	1006	0.00967
1192748	183	Area_3	99	1003	0.00972
1192749	184	Area_3	99	1008	0.00953
1192750	185	Area_3	99	0608	0.00978
1192751	186	Area_3	100	0809	0.00976
1192752	187	Area_3	100	0705	0.00998
1192753	188	Area_3	100	0606	0.01019
1192754	189	Area_3	100	0410	0.00995
1192755	190	Area_3	100	0511	0.00984
1192756	191	Area_3	101	0610	0.01003
1192757	192	Area_3	101	0607	0.01008
1192758	193	Area_3	101	0906	0.01044
1192759	194	Area_3	101	1106	0.00986
1192760	195	Area_3	101	1104	0.01029
1192761	196	Area_3	104	0504	0.01014
1192762	197	Area_3	104	0703	0.00989
1192763	198	Area_3	104	1009	0.0098
1192764	199	Area_3	104	0707	0.01015
1192765	200	Area_3	104	0710	0.00994
1192766	201	Area_3	106	0909	0.01028
1192767	202	Area_3	106	0507	0.00998
1192768	203	Area_3	106	0805	0.01028
1192769	204	Area_3	106	1104	0.01011
1192770	205	Area_3	106	1108	0.00992
1192771	206	Area_3	107	0607	0.01041
1192772	207	Area_3	107	1007	0.01033
1192773	208	Area_3	107	1004	0.01016
1192774	209	Area_3	107	0603	0.00977
1192775	210	Area_3	107	0610	0.00997
1192776	211	Area_3	109	0509	0.01049
1192777	212	Area_3	109	0703	0.00966
1192778	213	Area_3	109	0402	0.00993
1192779	214	Area_3	109	0910	0.01019
1192780	215	Area_3	109	0710	0.01013
1192781	216	Area_3	111	1008	0.01028
1192782	217	Area_3	111	0906	0.00974
1192783	218	Area_3	111	0506	0.00991
1192784	219	Area_3	111	0307	0.01002
1192785	220	Area_3	111	0703	0.01044
1192786	221	Area_3	113	0910	0.00959
1192787	222	Area_3	113	0507	0.00983
1192788	223	Area_3	113	0311	0.01002
1192789	224	Area_3	113	0611	0.01001
1192790	225	Area_3	113	0609	0.01004
1192791	226	Area_3	114	0707	0.01044
1192792	227	Area_3	114	0910	0.00955
1192793	228	Area_3	114	1006	0.00993
1192794	229	Area_3	114	0304	0.01003
1192795	230	Area_3	114	0505	0.0098

## Sheet: Chemistry
Hutton Id	JHI Tube numbers	Plot	Tree number (coordinates)	Experiment	Wet Chem analyses	% ADF	% Lignin	N%Weight	C%Weight	CT%DM	PPT mg/g
1192566	1	2	0807	Species	1	20.7264	7.19608	3.6302	48.7665	4.81797	32.2684
1192567	2	2	0507	Species	0	19.323	7.138	3.29772	47.3158	5.618	27.6805
1192568	3	2	0607	Species	0	19.693	7.288	3.21665	48.5057	7.271	22.3243
1192569	4	2	0510	Species	1	15.3452	5.77996	3.46582	47.6387	5.84397	38.3761
1192570	5	2	0508	Species	0	20.276	6.631	3.05209	46.6196	7.367	32.5326
1192571	6	5	0409	Species	0	19.146	6.98	3.21034	47.8523	5.949	24.8233
1192572	7	5	0712	Species	0	18.351	6.65	3.18511	47.3288	7.306	22.3243
1192573	8	5	1107	Species	1	18.0141	6.72361	3.1726	47.6234	6.21865	42.2377
1192574	9	5	1008	Species	1	19.2465	6.73355	2.89242	47.2437	7.33927	43.2304
1192575	10	5	0403	Species	1	19.8994	7.73867	3.36996	49.0302	4.96082	21.2108
1192576	11	7	0804	Species	0	19.729	7.19	3.19327	48.4931	7.553	34.7529
1192577	12	7	1106	Species	0	17.801	6.663	3.26513	48.01	5.34	23.4457
1192578	13	7	0306	Species	1	15.8578	6.34951	4.48539	55.5507	8.6648	44.7718
1192579	14	7	0302	Species	0	17.346	5.585	3.61023	49.432	6.815	44.9801
1192580	15	7	1010	Species	0	16.39	5.812	3.24105	47.0908	6.45	41.7837
1192581	16	8	0410	Species	1	16.9463	6.80607	3.06354	48.8869	9.66377	45.2346
1192582	17	8	0406	Species	0	19.984	6.834	2.68599	47.937	7.991	26.5338
1192583	18	8	0803	Species	1	18.0003	5.83296	3.17924	48.1482	8.3923	52.1131
1192584	19	8	1010	Species	0	19.636	6.95	2.84198	47.8546	7.355	39.4344
1192585	20	8	0702	Species	0	20.051	6.9	3.20321	47.2713	4.128	22.5484
1192586	21	11	1008	Species	0	19.488	7.601	2.84557	47.6419	8.511	32.9267
1192587	22	11	0902	Species	1	19.7764	6.85679	2.94504	48.1906	10.3242	33.1679
1192588	23	11	0804	Species	0	21.289	7.252	3.16136	48.4461	5.941	31.4583
1192589	24	11	0905	Species	0	20.848	7.398	2.97625	47.5335	9.426	39.3963
1192590	25	11	1107	Species	0	18.911	7.357	3.6011	54.3523	10.416	59.0409
1192591	26	12	1105	Species	1	22.788	7.03669	3.15652	48.1908	4.71115	44.3094
1192592	27	12	1205	Species	0	19.292	6.966	3.15094	47.4639	6.408	24.1673
1192593	28	12	1112	Species	1	19.4515	6.74814	2.43399	46.8525	7.22574	43.4064
1192594	29	12	0911	Species	0	19.908	6.534	2.88748	48.6895	7.716	30.5954
1192595	30	12	1211	Species	1	17.9819	6.11804	2.6941	48.1176	9.82936	60.3829
1192596	31	14	0806	Species	0	14.977	5.805	2.84502	47.1215	9.122	32.8067
1192597	32	14	0609	Species	0	19.426	6.649	3.19433	50.2036	5.066	28.3202
1192598	33	14	1106	Species	1	14.9757	5.02357	2.73604	48.0375	8.68804	26.4242
1192599	34	14	1008	Species	1	17.5458	6.11983	2.79854	48.3511	6.57798	19.5071
1192600	35	14	0512	Species	0	18.291	6.495	2.92474	47.9356	5.22	27.6949
1192601	36	15	0908	Species	0	17.965	6.47	3.11496	47.6454	6.795	32.3249
1192602	37	15	1107	Species	0	18.035	6.389	2.73124	48.0088	8.497	37.2786
1192603	38	15	0706	Species	1	18.6596	6.11804	3.00824	51.1558	10.1981	33.0488
1192604	39	15	0404	Species	0	17.798	6.669	3.19033	47.5561	6.928	22.3881
1192605	40	15	0708	Species	0	16.804	7.277	3.11486	51.7405	9.544	52.5612
1192606	41	18	0410	Species	0	19.399	6.557	2.66848	46.2334	8.244	42.0557
1192607	42	18	0508	Species	0	18.518	6.762	2.69116	47.6356	7.245	31.5598
1192608	43	18	0610	Species	1	14.9757	5.02357	2.81841	47.5817	6.71055	36.2337
1192609	44	18	1005	Species	1	18.9987	7.773	3.46104	54.5419	7.66619	39.351
1192610	45	18	1008	Species	1	18.4386	6.21801	2.98781	48.2095	8.76507	24.0793
1192611	46	21	0412	Species	0	17.661	6.886	3.05701	48.2115	7.233	44.6478
1192612	47	21	0409	Species	1	19.3035	6.95447	3.17301	47.8842	7.93743	37.2392
1192613	48	21	0709	Species	0	17.228	6.641	3.18384	50.5259	8.018	26.7557
1192614	49	21	0704	Species	0	20.625	7.18	3.11549	47.7757	7.079	30.1425
1192615	50	21	0306	Species	1	18.8304	7.43508	2.71558	48.9116	10.055	28.8794
1192616	51	22	1006	Species	0	17.879	6.906	3.00591	48.5229	6.556	33.7931
1192617	52	22	0310	Species	0	19.204	7.556	2.86403	47.7555	5.679	25.8076
1192618	53	22	0308	Species	0	17.188	6.134	2.83533	48.9532	8.24	39.0681
1192619	54	22	0704	Species	1	17.7031	6.61881	2.92327	48.0602	8.40667	31.8859
1192620	55	22	1009	Species	1	17.5458	6.89539	3.20545	47.1563	5.42653	7.64355
1192621	56	25	0808	Species	0	18.809	6.696	3.00229	47.0305	6.156	26.9506
1192622	57	25	1008	Species	0	16.765	5.916	3.26591	47.0092	5.786	38.6397
1192623	58	25	0304	Species	0	17.31	6.315	3.00307	47.2637	6.716	28.1031
1192624	59	25	0207	Species	0	18.174	6.35	3.00705	47.0052	5.628	24.1242
1192625	60	25	0106	Species	0	17.405	6.475	3.10548	47.6134	7.212	34.4786
1192626	61	27	1011	Species	1	18.01	6.69	2.80163	48.535	8.86515	16.599
1192627	62	27	0711	Species	0	19.237	7.561	3.09945	48.5016	6.623	26.438
1192628	63	27	0302	Species	0	20.383	7.301	2.79469	48.2253	9.62	36.9957
1192629	64	27	0403	Species	0	17.957	6.647	2.61213	47.4422	9.882	38.7742
1192630	65	27	1106	Species	0	18.492	6.591	2.78968	48.76	8.166	48.55
1192631	66	28	1008	Species	0	18.971	7.209	2.77706	48.0381	8.101	32.6457
1192632	67	28	1003	Species	0	18.426	6.758	2.88696	47.185	6.078	28.2012
1192633	68	28	0904	Species	0	17.925	6.353	3.21693	47.4545	6.943	27.7402
1192634	69	28	0306	Species	0	18.762	6.856	3.07455	47.8097	4.69	22.3106
1192635	70	28	0208	Species	0	20.312	7.373	2.9436	47.8845	5.814	24.8041
1192636	71	32	0903	Species	0	19.58	7.463	2.96449	48.9892	7.768	30.1359
1192637	72	32	1203	Species	0	17.165	6.512	2.46627	47.8572	10.722	44.5317
1192638	73	32	1007	Species	0	19.909	7.174	2.84758	48.169	7.683	32.0015
1192639	74	32	0910	Species	1	17.7254	6.71616	2.65248	47.6927	10.7261	30.5223
1192640	75	32	0206	Species	1	18.9849	8.35982	3.23252	51.9245	9.92233	39.98
1192641	76	33	0805	Species	0	20.345	6.74	3.28274	48.3668	7.12	26.1534
1192642	77	33	0606	Species	0	20.984	7.022	3.05088	50.6411	6.135	24.7795
1192643	78	33	0604	Species	0	18.06	6.958	3.26257	47.6552	5.914	21.7913
1192644	79	33	1007	Species	1	17.7559	6.96749	3.32949	47.4096	4.03983	17.5475
1192645	80	33	0909	Species	0	18.454	6.806	3.16637	47.9327	7.135	30.1277
1192646	81	36	0410	Species	1	18.6925	6.73264	2.98122	47.5508	4.58645	19.7218
1192647	82	36	0912	Species	0	18.5	7.063	2.78555	47.9001	9.565	41.7982
1192648	83	36	1111	Species	0	19.552	7.094	3.02132	47.8156	7.307	30.009
1192649	84	36	0811	Species	0	19.495	7.073	3.23083	48.5948	6.842	21.8689
1192650	85	36	0208	Species	0	17.563	6.775	2.83679	48.1947	8.781	30.9453
1192651	86	37	0808	Species	1	17.2301	7.21188	2.94125	47.795	5.46097	19.6944
1192652	87	37	0310	Species	1	20.0439	6.84425	2.60973	47.6151	7.90029	22.1975
1192653	88	37	0811	Species	1	19.1426	6.10699	2.97824	47.8284	4.91491	22.2875
1192654	89	37	1005	Species	0	18.91	6.535	3.02656	47.8059	6.456	25.229
1192655	90	37	1104	Species	0	18.931	6.919	2.98876	47.6543	6.307	25.0678
1192656	91	51	0908	Species	0	19.631	7.064	2.74317	48.0378	6.875	28.267
1192657	92	51	0606	Species	1	22.1057	7.93133	2.57766	48.5869	8.12605	33.2325
1192658	93	51	1006	Species	0	19.775	7	2.521	48.5551	7.493	41.3405
1192659	94	51	0609	Species	0	19.936	7.727	2.38765	48.1244	9.157	41.0095
1192660	95	51	0507	Species	0	18.999	7.114	2.51556	49.0293	9.356	37.4561
1192661	96	55	0706	Species	0	18.785	7.252	2.30224	47.6442	8.164	28.601
1192662	97	55	0808	Species	0	19.856	7.623	2.49807	48.7828	8.635	39.7395
1192663	98	55	0905	Species	0	20.504	7.325	2.34927	47.352	6.055	25.931
1192664	99	55	0803	Species	0	20.554	7.131	2.27738	47.8869	8.2	42.9698
1192665	100	55	0903	Species	0	19.007	7.216	2.5134	48.2379	7.437	33.944
1192666	101	59	0608	Species	1	20.9873	7.6223	2.27872	47.8028	7.267	24.5813
1192667	102	59	0606	Species	0	19.65	7.361	2.33365	48.717	9.423	43.5466
1192668	103	59	0710	Species	0	18.968	7.14	2.51423	48.6302	7.619	39.4201
1192669	104	59	0410	Species	0	19.549	7.631	2.51302	48.1664	8.292	33.9862
1192670	105	59	1005	Species	0	19.22	7.114	2.42518	47.6772	7.803	33.8725
1192671	106	60	0606	Species	0	20.356	7.418	2.47224	49.1017	9.498	39.408
1192672	107	60	0906	Species	1	21.4382	7.67372	2.09896	48.8432	11.1417	46.4272
1192673	108	60	0707	Species	0	18.664	7.085	2.5511	48.2793	6.346	31.2451
1192674	109	60	1007	Species	1	22.24	7.58	2.51832	48.7819	4.12972	22.852
1192675	110	60	0710	Species	0	19.922	7.211	2.48011	48.2544	8.738	42.0476
1192676	111	64	0911	Species	0	17.133	6.737	2.76376	48.674	7.529	37.3446
1192677	112	64	0512	Species	1	18.9089	7.45367	2.82887	48.5031	6.26138	30.8714
1192678	113	64	0306	Species	0	17.528	6.898	2.36807	48.358	6.238	32.3449
1192679	114	64	1204	Species	0	19.15	6.686	2.81053	48.0563	7.823	36.0636
1192680	115	64	0903	Species	0	19.486	7.064	2.37939	48.7215	7.217	35.4322
1192681	116	66	0704	Species	1	17.9196	7.60317	1.91673	48.5976	8.70706	30.5993
1192682	117	66	0303	Species	1	17.9124	6.99712	2.63429	49.1374	9.36875	30.4623
1192683	118	66	1008	Species	1	15.32	7.235	2.15349	49.0302	12.9084	75.5586
1192684	119	66	0511	Species	1	19.5555	6.31324	2.47318	49.4653	14.9561	69.6398
1192685	120	66	0213	Species	0	20.513	7.7	2.82708	48.9953	7.073	36.4016
1192686	121	68	0511	Species	0	19.159	6.803	3.04745	48.9385	7.548	32.8712
1192687	122	68	1108	Species	0	18.626	7.31	2.59039	49.0567	9.55	43.2435
1192688	123	68	0307	Species	0	20.276	7.422	2.82259	48.8454	5.922	27.4017
1192689	124	68	0505	Species	0	18.738	7.118	2.46048	48.9471	9.438	48.2135
1192690	125	68	0309	Species	0	18.156	7.014	3.07045	49.3267	8.401	38.3176
1192691	126	70	0606	Species	0	19.401	6.824	2.58931	48.3236	6.108	28.9002
1192692	127	70	0603	Species	0	17.127	6.831	2.64569	48.0385	11.777	50.6762
1192693	128	70	0803	Species	0	16.522	6.873	2.58919	49.5124	11.722	53.3429
1192694	129	70	0707	Species	0	16.869	6.784	2.59772	48.0805	8.775	31.5462
1192695	130	70	0609	Species	0	18.045	6.767	2.81327	48.5172	8.814	42.22
1192696	131	71	0509	Species	0	17.486	6.687	2.70172	47.9888	6.507	29.3028
1192697	132	71	0511	Species	0	18.746	7.225	2.54709	48.6141	7.267	41.6203
1192698	133	71	0805	Species	0	18.748	6.419	2.67199	47.7171	4.579	26.2575
1192699	134	71	0806	Species	0	15.908	6.273	2.34978	47.5401	7.249	42.5194
1192700	135	71	0406	Species	0	18.61	6.574	2.35176	47.4917	5.175	21.5193
1192701	136	73	0606	Species	1	15.8031	7.56006	2.74906	47.9713	6.82532	22.6309
1192702	137	73	0608	Species	0	18.453	6.3	2.49197	47.0668	5.443	31.6385
1192703	138	73	1005	Species	0	16.34	6.423	2.8258	47.2027	4.699	25.9144
1192704	139	73	1003	Species	0	17.654	6.435	2.6607	48.1071	7.207	33.9694
1192705	140	73	1004	Species	0	18.348	7.15	2.29095	47.9334	7.478	29.6973
1192706	141	78	0505	Species	0	16.884	6.627	3.15009	48.0958	6.932	24.7347
1192707	142	78	1008	Species	0	17.876	6.576	3.07366	48.2271	7.687	33.4284
1192708	143	78	1006	Species	0	16.396	6.54	3.02706	47.9351	8.097	38.5309
1192709	144	78	0811	Species	0	18.681	7.458	3.01734	48.3886	5.959	30.7504
1192710	145	78	0509	Species	0	19.024	6.906	3.01082	49.2997	8.323	40.5879
1192711	146	79	0605	Species	0	17.45	7.438	2.89069	48.6859	9.85	40.9392
1192712	147	79	0307	Species	0	19.381	7.324	3.02226	49.1348	7.35	27.6158
1192713	148	79	0410	Species	0	19.163	6.707	2.89034	48.2606	6.273	32.0451
1192714	149	79	0608	Species	1	16.756	6.19507	3.02493	49.2346	9.7408	50.5946
1192715	150	79	1009	Species	0	17.588	6.779	3.12395	48.1388	7.486	26.1946
1192716	151	80	0607	Species	0	19.032	7.317	2.92195	48.2782	4.84	27.428
1192717	152	80	0510	Species	0	18.028	7.173	2.81341	47.7342	10.471	46.2626
1192718	153	80	0911	Species	0	19.525	7.018	2.68868	47.7851	7.767	43.4819
1192719	154	80	0909	Species	0	16.924	6.404	2.74579	47.7653	8.243	38.1964
1192720	155	80	0905	Species	0	17.728	7.257	3.0411	48.5253	4.837	28.9621
1192721	156	84	0510	Species	0	17.846	7.424	2.63008	48.0958	5.687	37.605
1192722	157	84	0406	Species	0	18.85	6.731	2.61137	47.7546	6.572	27.8184
1192723	158	84	0304	Species	0	19.364	7.374	2.81723	47.7087	6.249	22.2592
1192724	159	84	0907	Species	0	18.935	6.855	3.21468	47.8412	4.268	24.3549
1192725	160	84	0708	Species	1	18.3152	7.2267	2.56559	46.7704	6.85892	32.9696
1192726	161	88	0311	Species	0	18.624	6.862	2.53895	47.7831	6.222	31.759
1192727	162	88	0610	Species	0	19.212	7.184	2.57206	47.6443	6.877	32.9081
1192728	163	88	0506	Species	0	17.813	6.733	2.50658	47.5174	7.919	38.6792
1192729	164	88	0306	Species	0	19.562	7.296	2.73476	47.6136	4.715	17.1139
1192730	165	88	1008	Species	0	18.967	6.936	2.71943	47.3333	5.876	28.7824
1192731	166	89	1009	Species	0	19.794	7.22	2.83608	47.5265	4.339	19.1061
1192732	167	89	1005	Species	0	19.669	7.112	2.79031	47.3073	4.865	24.0075
1192733	168	89	0607	Species	0	17.298	6.693	2.66599	47.472	6.233	29.1213
1192734	169	89	0609	Species	0	18.769	6.747	2.53159	48.0446	7.637	34.2043
1192735	170	89	0605	Species	0	18.068	7.095	2.05472	47.3159	7.913	33.3971
1192736	171	90	0805	Species	0	20.537	7.283	2.8373	47.9142	4.878	26.6582
1192737	172	90	1010	Species	0	20.733	7.44	2.23916	47.9416	7.651	29.5812
1192738	173	90	1006	Species	0	18.368	6.607	2.85753	47.9413	4.472	19.394
1192739	174	90	0609	Species	0	19.532	7.52	2.49944	47.7692	6.709	29.5571
1192740	175	90	0507	Species	0	20.681	7.081	2.82714	48.2155	5.585	29.1863
1192741	176	92	0510	Species	0	17.893	7.204	2.35116	47.5304	6.236	29.8194
1192742	177	92	0805	Species	1	18.5805	7.60317	2.64015	47.0391	7.64176	41.7763
1192743	178	92	1004	Species	0	16.727	6.502	2.65455	47.0301	8.119	36.35
1192744	179	92	0703	Species	0	19.68	7.056	2.24585	48.2427	7.203	33.1808
1192745	180	92	1009	Species	0	17.922	6.897	2.5711	47.7454	7.759	35.9805
1192746	181	99	0310	Species	0	19.553	6.553	2.86584	48.4954	5.927	35.9345
1192747	182	99	1006	Species	1	18.1699	6.72324	2.9134	48.1597	9.64574	36.4652
1192748	183	99	1003	Species	0	17.641	7.116	2.75938	48.3224	7.535	30.8577
1192749	184	99	1008	Species	0	18.746	7.114	2.60939	47.9568	9.382	39.5368
1192750	185	99	0608	Species	1	19.263	6.66659	3.11245	47.723	4.91932	15.5086
1192751	186	100	0809	Species	0	18.444	7.345	3.15731	48.5177	7.124	30.1145
1192752	187	100	0705	Species	0	17.351	6.824	2.54503	48.1503	9.141	43.5307
1192753	188	100	0606	Species	0	18.593	7.114	2.82728	48.4195	6.249	32.1168
1192754	189	100	0410	Species	0	16.377	6.921	2.87636	47.9297	12.016	51.1872
1192755	190	100	0511	Species	1	15.933	5.61294	2.45456	47.6642	9.23078	27.4069
1192756	191	101	0610	Species	0	16.805	6.904	2.67132	47.8547	9.177	35.086
1192757	192	101	0607	Species	0	18.245	7.168	2.69453	47.9118	6.705	39.7698
1192758	193	101	0906	Species	0	16.639	6.736	2.59903	46.8024	5.294	18.0353
1192759	194	101	1106	Species	0	17.337	6.955	2.658	47.5366	6.513	34.6101
1192760	195	101	1104	Species	0	16.902	6.692	2.58889	47.323	5.823	23.5484
1192761	196	104	0504	Species	0	19.75	7.286	3.12184	47.661	3.757	16.9493
1192762	197	104	0703	Species	0	19.199	7.335	2.68267	47.8726	4.043	23.8351
1192763	198	104	1009	Species	0	17.514	7.096	2.63041	48.1148	5.937	30.277
1192764	199	104	0707	Species	0	16.642	6.853	2.64246	48.2397	7.391	27.7722
1192765	200	104	0710	Species	0	19.594	7.26	2.43917	49.0523	6.257	29.7559
1192766	201	106	0909	Species	0	19.661	7.037	2.8447	49.1855	6.362	20.4247
1192767	202	106	0507	Species	0	18.656	7.171	2.72758	49.3799	6.781	30.497
1192768	203	106	0805	Species	0	18.505	7.067	2.59686	49.1003	8.035	32.3033
1192769	204	106	1104	Species	0	17.609	7.129	2.58365	48.7644	7.551	28.4429
1192770	205	106	1108	Species	0	15.72	6.435	2.63528	48.486	6.111	32.9272
1192771	206	107	0607	Species	0	18.794	7.169	2.97752	48.9969	5.29	20.25
1192772	207	107	1007	Species	0	19.504	6.86	2.76764	48.9061	5.862	24.1553
1192773	208	107	1004	Species	0	18.741	7.148	2.78237	49.1883	7.207	25.9202
1192774	209	107	0603	Species	0	19.832	7.306	2.71942	49.7164	6.537	35.0815
1192775	210	107	0610	Species	1	20.978	7.45485	2.70047	49.1916	7.62884	17.9401
1192776	211	109	0509	Species	0	17.2	6.873	2.90875	48.769	6.208	24.6094
1192777	212	109	0703	Species	0	16.329	6.542	2.59083	48.8293	8.993	36.0725
1192778	213	109	0402	Species	1	13.4442	4.75354	2.81019	48.2127	6.45295	21.7797
1192779	214	109	0910	Species	0	16.558	6.577	2.72935	49.7262	8.11	42.2751
1192780	215	109	0710	Species	0	17.083	7.058	2.83198	49.6775	7.309	35.9587
1192781	216	111	1008	Species	0	17.4	6.675	2.35648	49.5463	8.106	40.5967
1192782	217	111	0906	Species	0	16.644	6.448	2.30919	49.0543	8.082	48.2427
1192783	218	111	0506	Species	0	18.81	6.807	2.39876	48.072	5.49	32.7876
1192784	219	111	0307	Species	1	15.7766	5.57291	2.21277	48.652	9.9063	35.4835
1192785	220	111	0703	Species	0	18.263	6.473	2.43421	48.6874	6.834	31.2561
1192786	221	113	0910	Species	0	16.892	6.82	2.79185	49.5488	8.889	33.1548
1192787	222	113	0507	Species	1	16.8283	6.78888	3.14416	49.3587	5.86111	19.7989
1192788	223	113	0311	Species	0	18.032	6.855	3.22383	49.2551	6.256	27.5727
1192789	224	113	0611	Species	0	17.283	6.451	2.73991	49.6628	9.609	47.6609
1192790	225	113	0609	Species	0	17.8	6.762	3.44702	49.3119	5.738	28.0361
1192791	226	114	0707	Species	0	18.308	7.384	2.72323	49.5882	9.455	33.1316
1192792	227	114	0910	Species	0	18.596	6.771	2.67612	49.325	8.026	48.3269
1192793	228	114	1006	Species	0	20.413	7.312	2.68375	47.6935	7.062	28.7607
1192794	229	114	0304	Species	0	18.796	7.252	2.81068	47.2151	7.195	27.851
1192795	230	114	0505	Species	0	19.037	6.933	2.90403	47.1946	5.756	29.3962

[truncated: 1 more sheets: Phenolics]
